# Supplementary material for: Patient and retina specialists’ preferences in neovascular age-related macular degeneration treatment. A discrete choice experiment
Source: PLoS One. 2021 Dec 31;16(12):e0261955. doi: 10.1371/journal.pone.0261955 (PMC8719669; doi:10.1371/journal.pone.0261955)
Supplement: S1 Dataset — (ZIP) [file pone.0261955.s003.zip]

Archive with 3 entries (3 files):
- M-DataSet-DoctorsConjoint.csv
- M-DataSet-PatientConjoint.csv
- M-DataSet-PatientDescrip.csv
