# Supplementary material for: Patient and retina specialists’ preferences in neovascular age-related macular degeneration treatment. A discrete choice experiment
Source: PLoS One. 2021 Dec 31;16(12):e0261955. doi: 10.1371/journal.pone.0261955 (PMC8719669; doi:10.1371/journal.pone.0261955)
Supplement: S1 Dataset — (ZIP) [file pone.0261955.s003.zip › M-DataSet-DoctorsConjoint.csv]

Counter	ID	ID_discrete	Block1	Scenario1	Alternative1	Election1	Between0-5 letters1	Stable letters1	Less fluid1	Stable fluid1	Variable treatment1	Monitoring1	Treatment cost1	Block2	Scenario2	Alternative2	Election2	Between0-5 letters2	Stable letters2	Less fluid2	Stable fluid2	Variable treatment2	Monitoring2	Treatment cost2
1	21	1	1	1	1	1	0	0	1	0	0	3	10	1	1	2	0	0	1	0	0	0	2	10
2	21	1	1	2	1	1	0	0	0	1	1	1	0	1	2	2	0	1	0	1	0	0	1	10
3	21	1	1	3	1	1	1	0	0	0	1	3	10	1	3	2	0	0	1	1	0	0	2	-5
4	21	1	1	4	1	0	1	0	0	0	0	1	-5	1	4	2	1	1	0	0	1	1	2	-5
5	21	1	1	5	1	1	1	0	0	1	1	3	0	1	5	2	0	1	0	0	0	0	3	10
6	21	1	1	6	1	1	1	0	0	1	0	2	-5	1	6	2	0	0	1	0	0	1	1	0
7	21	1	1	7	1	0	0	1	0	0	1	2	10	1	7	2	1	0	0	1	0	0	1	-5
8	21	1	1	8	1	0	0	1	0	1	1	3	-5	1	8	2	1	0	0	0	1	0	1	0
9	21	1	1	9	1	1	0	1	1	0	0	3	0	1	9	2	0	0	0	0	1	1	2	10
10	22	2	1	1	1	1	0	0	1	0	0	3	10	1	1	2	0	0	1	0	0	0	2	10
11	22	2	1	2	1	1	0	0	0	1	1	1	0	1	2	2	0	1	0	1	0	0	1	10
12	22	2	1	3	1	1	1	0	0	0	1	3	10	1	3	2	0	0	1	1	0	0	2	-5
13	22	2	1	4	1	0	1	0	0	0	0	1	-5	1	4	2	1	1	0	0	1	1	2	-5
14	22	2	1	5	1	1	1	0	0	1	1	3	0	1	5	2	0	1	0	0	0	0	3	10
15	22	2	1	6	1	1	1	0	0	1	0	2	-5	1	6	2	0	0	1	0	0	1	1	0
16	22	2	1	7	1	0	0	1	0	0	1	2	10	1	7	2	1	0	0	1	0	0	1	-5
17	22	2	1	8	1	0	0	1	0	1	1	3	-5	1	8	2	1	0	0	0	1	0	1	0
18	22	2	1	9	1	0	0	1	1	0	0	3	0	1	9	2	1	0	0	0	1	1	2	10
19	23	3	1	1	1	1	0	0	1	0	0	3	10	1	1	2	0	0	1	0	0	0	2	10
20	23	3	1	2	1	1	0	0	0	1	1	1	0	1	2	2	0	1	0	1	0	0	1	10
21	23	3	1	3	1	1	1	0	0	0	1	3	10	1	3	2	0	0	1	1	0	0	2	-5
22	23	3	1	4	1	0	1	0	0	0	0	1	-5	1	4	2	1	1	0	0	1	1	2	-5
23	23	3	1	5	1	0	1	0	0	1	1	3	0	1	5	2	1	1	0	0	0	0	3	10
24	23	3	1	6	1	1	1	0	0	1	0	2	-5	1	6	2	0	0	1	0	0	1	1	0
25	23	3	1	7	1	0	0	1	0	0	1	2	10	1	7	2	1	0	0	1	0	0	1	-5
26	23	3	1	8	1	0	0	1	0	1	1	3	-5	1	8	2	1	0	0	0	1	0	1	0
27	23	3	1	9	1	0	0	1	1	0	0	3	0	1	9	2	1	0	0	0	1	1	2	10
28	24	4	1	1	1	0	0	0	1	0	0	3	10	1	1	2	1	0	1	0	0	0	2	10
29	24	4	1	2	1	0	0	0	0	1	1	1	0	1	2	2	1	1	0	1	0	0	1	10
30	24	4	1	3	1	1	1	0	0	0	1	3	10	1	3	2	0	0	1	1	0	0	2	-5
31	24	4	1	4	1	1	1	0	0	0	0	1	-5	1	4	2	0	1	0	0	1	1	2	-5
32	24	4	1	5	1	0	1	0	0	1	1	3	0	1	5	2	1	1	0	0	0	0	3	10
33	24	4	1	6	1	1	1	0	0	1	0	2	-5	1	6	2	0	0	1	0	0	1	1	0
34	24	4	1	7	1	1	0	1	0	0	1	2	10	1	7	2	0	0	0	1	0	0	1	-5
35	24	4	1	8	1	0	0	1	0	1	1	3	-5	1	8	2	1	0	0	0	1	0	1	0
36	24	4	1	9	1	0	0	1	1	0	0	3	0	1	9	2	1	0	0	0	1	1	2	10
37	41	5	1	1	1	1	0	0	1	0	0	3	10	1	1	2	0	0	1	0	0	0	2	10
38	41	5	1	2	1	0	0	0	0	1	1	1	0	1	2	2	1	1	0	1	0	0	1	10
39	41	5	1	3	1	1	1	0	0	0	1	3	10	1	3	2	0	0	1	1	0	0	2	-5
40	41	5	1	4	1	1	1	0	0	0	0	1	-5	1	4	2	0	1	0	0	1	1	2	-5
41	41	5	1	5	1	0	1	0	0	1	1	3	0	1	5	2	1	1	0	0	0	0	3	10
42	41	5	1	6	1	1	1	0	0	1	0	2	-5	1	6	2	0	0	1	0	0	1	1	0
43	41	5	1	7	1	0	0	1	0	0	1	2	10	1	7	2	1	0	0	1	0	0	1	-5
44	41	5	1	8	1	0	0	1	0	1	1	3	-5	1	8	2	1	0	0	0	1	0	1	0
45	41	5	1	9	1	0	0	1	1	0	0	3	0	1	9	2	1	0	0	0	1	1	2	10
46	42	6	1	1	1	0	0	0	1	0	0	3	10	1	1	2	1	0	1	0	0	0	2	10
47	42	6	1	2	1	1	0	0	0	1	1	1	0	1	2	2	0	1	0	1	0	0	1	10
48	42	6	1	3	1	1	1	0	0	0	1	3	10	1	3	2	0	0	1	1	0	0	2	-5
49	42	6	1	4	1	1	1	0	0	0	0	1	-5	1	4	2	0	1	0	0	1	1	2	-5
50	42	6	1	5	1	0	1	0	0	1	1	3	0	1	5	2	1	1	0	0	0	0	3	10
51	42	6	1	6	1	0	1	0	0	1	0	2	-5	1	6	2	1	0	1	0	0	1	1	0
52	42	6	1	7	1	0	0	1	0	0	1	2	10	1	7	2	1	0	0	1	0	0	1	-5
53	42	6	1	8	1	0	0	1	0	1	1	3	-5	1	8	2	1	0	0	0	1	0	1	0
54	42	6	1	9	1	0	0	1	1	0	0	3	0	1	9	2	1	0	0	0	1	1	2	10
55	43	7	1	1	1	1	0	0	1	0	0	3	10	1	1	2	0	0	1	0	0	0	2	10
56	43	7	1	2	1	1	0	0	0	1	1	1	0	1	2	2	0	1	0	1	0	0	1	10
57	43	7	1	3	1	1	1	0	0	0	1	3	10	1	3	2	0	0	1	1	0	0	2	-5
58	43	7	1	4	1	0	1	0	0	0	0	1	-5	1	4	2	1	1	0	0	1	1	2	-5
59	43	7	1	5	1	0	1	0	0	1	1	3	0	1	5	2	1	1	0	0	0	0	3	10
60	43	7	1	6	1	1	1	0	0	1	0	2	-5	1	6	2	0	0	1	0	0	1	1	0
61	43	7	1	7	1	0	0	1	0	0	1	2	10	1	7	2	1	0	0	1	0	0	1	-5
62	43	7	1	8	1	1	0	1	0	1	1	3	-5	1	8	2	0	0	0	0	1	0	1	0
63	43	7	1	9	1	1	0	1	1	0	0	3	0	1	9	2	0	0	0	0	1	1	2	10
64	51	8	1	1	1	1	0	0	1	0	0	3	10	1	1	2	0	0	1	0	0	0	2	10
65	51	8	1	2	1	1	0	0	0	1	1	1	0	1	2	2	0	1	0	1	0	0	1	10
66	51	8	1	3	1	1	1	0	0	0	1	3	10	1	3	2	0	0	1	1	0	0	2	-5
67	51	8	1	4	1	1	1	0	0	0	0	1	-5	1	4	2	0	1	0	0	1	1	2	-5
68	51	8	1	5	1	0	1	0	0	1	1	3	0	1	5	2	1	1	0	0	0	0	3	10
69	51	8	1	6	1	1	1	0	0	1	0	2	-5	1	6	2	0	0	1	0	0	1	1	0
70	51	8	1	7	1	1	0	1	0	0	1	2	10	1	7	2	0	0	0	1	0	0	1	-5
71	51	8	1	8	1	0	0	1	0	1	1	3	-5	1	8	2	1	0	0	0	1	0	1	0
72	51	8	1	9	1	0	0	1	1	0	0	3	0	1	9	2	1	0	0	0	1	1	2	10
73	91	9	1	1	1	1	0	0	1	0	0	3	10	1	1	2	0	0	1	0	0	0	2	10
74	91	9	1	2	1	0	0	0	0	1	1	1	0	1	2	2	1	1	0	1	0	0	1	10
75	91	9	1	3	1	1	1	0	0	0	1	3	10	1	3	2	0	0	1	1	0	0	2	-5
76	91	9	1	4	1	0	1	0	0	0	0	1	-5	1	4	2	1	1	0	0	1	1	2	-5
77	91	9	1	5	1	0	1	0	0	1	1	3	0	1	5	2	1	1	0	0	0	0	3	10
78	91	9	1	6	1	1	1	0	0	1	0	2	-5	1	6	2	0	0	1	0	0	1	1	0
79	91	9	1	7	1	1	0	1	0	0	1	2	10	1	7	2	0	0	0	1	0	0	1	-5
80	91	9	1	8	1	1	0	1	0	1	1	3	-5	1	8	2	0	0	0	0	1	0	1	0
81	91	9	1	9	1	1	0	1	1	0	0	3	0	1	9	2	0	0	0	0	1	1	2	10
82	92	10	1	1	1	1	0	0	1	0	0	3	10	1	1	2	0	0	1	0	0	0	2	10
83	92	10	1	2	1	1	0	0	0	1	1	1	0	1	2	2	0	1	0	1	0	0	1	10
84	92	10	1	3	1	1	1	0	0	0	1	3	10	1	3	2	0	0	1	1	0	0	2	-5
85	92	10	1	4	1	0	1	0	0	0	0	1	-5	1	4	2	1	1	0	0	1	1	2	-5
86	92	10	1	5	1	1	1	0	0	1	1	3	0	1	5	2	0	1	0	0	0	0	3	10
87	92	10	1	6	1	1	1	0	0	1	0	2	-5	1	6	2	0	0	1	0	0	1	1	0
88	92	10	1	7	1	0	0	1	0	0	1	2	10	1	7	2	1	0	0	1	0	0	1	-5
89	92	10	1	8	1	0	0	1	0	1	1	3	-5	1	8	2	1	0	0	0	1	0	1	0
90	92	10	1	9	1	0	0	1	1	0	0	3	0	1	9	2	1	0	0	0	1	1	2	10
91	93	11	1	1	1	1	0	0	1	0	0	3	10	1	1	2	0	0	1	0	0	0	2	10
92	93	11	1	2	1	1	0	0	0	1	1	1	0	1	2	2	0	1	0	1	0	0	1	10
93	93	11	1	3	1	1	1	0	0	0	1	3	10	1	3	2	0	0	1	1	0	0	2	-5
94	93	11	1	4	1	0	1	0	0	0	0	1	-5	1	4	2	1	1	0	0	1	1	2	-5
95	93	11	1	5	1	0	1	0	0	1	1	3	0	1	5	2	1	1	0	0	0	0	3	10
96	93	11	1	6	1	1	1	0	0	1	0	2	-5	1	6	2	0	0	1	0	0	1	1	0
97	93	11	1	7	1	0	0	1	0	0	1	2	10	1	7	2	1	0	0	1	0	0	1	-5
98	93	11	1	8	1	0	0	1	0	1	1	3	-5	1	8	2	1	0	0	0	1	0	1	0
99	93	11	1	9	1	0	0	1	1	0	0	3	0	1	9	2	1	0	0	0	1	1	2	10
100	101	12	1	1	1	1	0	0	1	0	0	3	10	1	1	2	0	0	1	0	0	0	2	10
101	101	12	1	2	1	0	0	0	0	1	1	1	0	1	2	2	1	1	0	1	0	0	1	10
102	101	12	1	3	1	1	1	0	0	0	1	3	10	1	3	2	0	0	1	1	0	0	2	-5
103	101	12	1	4	1	1	1	0	0	0	0	1	-5	1	4	2	0	1	0	0	1	1	2	-5
104	101	12	1	5	1	0	1	0	0	1	1	3	0	1	5	2	1	1	0	0	0	0	3	10
105	101	12	1	6	1	0	1	0	0	1	0	2	-5	1	6	2	1	0	1	0	0	1	1	0
106	101	12	1	7	1	0	0	1	0	0	1	2	10	1	7	2	1	0	0	1	0	0	1	-5
107	101	12	1	8	1	1	0	1	0	1	1	3	-5	1	8	2	0	0	0	0	1	0	1	0
108	101	12	1	9	1	1	0	1	1	0	0	3	0	1	9	2	0	0	0	0	1	1	2	10
109	102	13	1	1	1	1	0	0	1	0	0	3	10	1	1	2	0	0	1	0	0	0	2	10
110	102	13	1	2	1	1	0	0	0	1	1	1	0	1	2	2	0	1	0	1	0	0	1	10
111	102	13	1	3	1	1	1	0	0	0	1	3	10	1	3	2	0	0	1	1	0	0	2	-5
112	102	13	1	4	1	1	1	0	0	0	0	1	-5	1	4	2	0	1	0	0	1	1	2	-5
113	102	13	1	5	1	0	1	0	0	1	1	3	0	1	5	2	1	1	0	0	0	0	3	10
114	102	13	1	6	1	1	1	0	0	1	0	2	-5	1	6	2	0	0	1	0	0	1	1	0
115	102	13	1	7	1	0	0	1	0	0	1	2	10	1	7	2	1	0	0	1	0	0	1	-5
116	102	13	1	8	1	0	0	1	0	1	1	3	-5	1	8	2	1	0	0	0	1	0	1	0
117	102	13	1	9	1	0	0	1	1	0	0	3	0	1	9	2	1	0	0	0	1	1	2	10
118	103	14	1	1	1	1	0	0	1	0	0	3	10	1	1	2	0	0	1	0	0	0	2	10
119	103	14	1	2	1	1	0	0	0	1	1	1	0	1	2	2	0	1	0	1	0	0	1	10
120	103	14	1	3	1	1	1	0	0	0	1	3	10	1	3	2	0	0	1	1	0	0	2	-5
121	103	14	1	4	1	1	1	0	0	0	0	1	-5	1	4	2	0	1	0	0	1	1	2	-5
122	103	14	1	5	1	0	1	0	0	1	1	3	0	1	5	2	1	1	0	0	0	0	3	10
123	103	14	1	6	1	1	1	0	0	1	0	2	-5	1	6	2	0	0	1	0	0	1	1	0
124	103	14	1	7	1	0	0	1	0	0	1	2	10	1	7	2	1	0	0	1	0	0	1	-5
125	103	14	1	8	1	0	0	1	0	1	1	3	-5	1	8	2	1	0	0	0	1	0	1	0
126	103	14	1	9	1	0	0	1	1	0	0	3	0	1	9	2	1	0	0	0	1	1	2	10
127	104	15	1	1	1	1	0	0	1	0	0	3	10	1	1	2	0	0	1	0	0	0	2	10
128	104	15	1	2	1	1	0	0	0	1	1	1	0	1	2	2	0	1	0	1	0	0	1	10
129	104	15	1	3	1	1	1	0	0	0	1	3	10	1	3	2	0	0	1	1	0	0	2	-5
130	104	15	1	4	1	0	1	0	0	0	0	1	-5	1	4	2	1	1	0	0	1	1	2	-5
131	104	15	1	5	1	1	1	0	0	1	1	3	0	1	5	2	0	1	0	0	0	0	3	10
132	104	15	1	6	1	1	1	0	0	1	0	2	-5	1	6	2	0	0	1	0	0	1	1	0
133	104	15	1	7	1	0	0	1	0	0	1	2	10	1	7	2	1	0	0	1	0	0	1	-5
134	104	15	1	8	1	1	0	1	0	1	1	3	-5	1	8	2	0	0	0	0	1	0	1	0
135	104	15	1	9	1	0	0	1	1	0	0	3	0	1	9	2	1	0	0	0	1	1	2	10
136	121	16	1	1	1	1	0	0	1	0	0	3	10	1	1	2	0	0	1	0	0	0	2	10
137	121	16	1	2	1	1	0	0	0	1	1	1	0	1	2	2	0	1	0	1	0	0	1	10
138	121	16	1	3	1	1	1	0	0	0	1	3	10	1	3	2	0	0	1	1	0	0	2	-5
139	121	16	1	4	1	0	1	0	0	0	0	1	-5	1	4	2	1	1	0	0	1	1	2	-5
140	121	16	1	5	1	1	1	0	0	1	1	3	0	1	5	2	0	1	0	0	0	0	3	10
141	121	16	1	6	1	1	1	0	0	1	0	2	-5	1	6	2	0	0	1	0	0	1	1	0
142	121	16	1	7	1	0	0	1	0	0	1	2	10	1	7	2	1	0	0	1	0	0	1	-5
143	121	16	1	8	1	0	0	1	0	1	1	3	-5	1	8	2	1	0	0	0	1	0	1	0
144	121	16	1	9	1	0	0	1	1	0	0	3	0	1	9	2	1	0	0	0	1	1	2	10
145	122	17	1	1	1	1	0	0	1	0	0	3	10	1	1	2	0	0	1	0	0	0	2	10
146	122	17	1	2	1	1	0	0	0	1	1	1	0	1	2	2	0	1	0	1	0	0	1	10
147	122	17	1	3	1	1	1	0	0	0	1	3	10	1	3	2	0	0	1	1	0	0	2	-5
148	122	17	1	4	1	0	1	0	0	0	0	1	-5	1	4	2	1	1	0	0	1	1	2	-5
149	122	17	1	5	1	0	1	0	0	1	1	3	0	1	5	2	1	1	0	0	0	0	3	10
150	122	17	1	6	1	1	1	0	0	1	0	2	-5	1	6	2	0	0	1	0	0	1	1	0
151	122	17	1	7	1	0	0	1	0	0	1	2	10	1	7	2	1	0	0	1	0	0	1	-5
152	122	17	1	8	1	0	0	1	0	1	1	3	-5	1	8	2	1	0	0	0	1	0	1	0
153	122	17	1	9	1	0	0	1	1	0	0	3	0	1	9	2	1	0	0	0	1	1	2	10
154	123	18	1	1	1	1	0	0	1	0	0	3	10	1	1	2	0	0	1	0	0	0	2	10
155	123	18	1	2	1	1	0	0	0	1	1	1	0	1	2	2	0	1	0	1	0	0	1	10
156	123	18	1	3	1	1	1	0	0	0	1	3	10	1	3	2	0	0	1	1	0	0	2	-5
157	123	18	1	4	1	0	1	0	0	0	0	1	-5	1	4	2	1	1	0	0	1	1	2	-5
158	123	18	1	5	1	0	1	0	0	1	1	3	0	1	5	2	1	1	0	0	0	0	3	10
159	123	18	1	6	1	1	1	0	0	1	0	2	-5	1	6	2	0	0	1	0	0	1	1	0
160	123	18	1	7	1	0	0	1	0	0	1	2	10	1	7	2	1	0	0	1	0	0	1	-5
161	123	18	1	8	1	0	0	1	0	1	1	3	-5	1	8	2	1	0	0	0	1	0	1	0
162	123	18	1	9	1	0	0	1	1	0	0	3	0	1	9	2	1	0	0	0	1	1	2	10
163	124	19	1	1	1	1	0	0	1	0	0	3	10	1	1	2	0	0	1	0	0	0	2	10
164	124	19	1	2	1	1	0	0	0	1	1	1	0	1	2	2	0	1	0	1	0	0	1	10
165	124	19	1	3	1	1	1	0	0	0	1	3	10	1	3	2	0	0	1	1	0	0	2	-5
166	124	19	1	4	1	0	1	0	0	0	0	1	-5	1	4	2	1	1	0	0	1	1	2	-5
167	124	19	1	5	1	1	1	0	0	1	1	3	0	1	5	2	0	1	0	0	0	0	3	10
168	124	19	1	6	1	1	1	0	0	1	0	2	-5	1	6	2	0	0	1	0	0	1	1	0
169	124	19	1	7	1	0	0	1	0	0	1	2	10	1	7	2	1	0	0	1	0	0	1	-5
170	124	19	1	8	1	0	0	1	0	1	1	3	-5	1	8	2	1	0	0	0	1	0	1	0
171	124	19	1	9	1	0	0	1	1	0	0	3	0	1	9	2	1	0	0	0	1	1	2	10
172	131	20	1	1	1	1	0	0	1	0	0	3	10	1	1	2	0	0	1	0	0	0	2	10
173	131	20	1	2	1	1	0	0	0	1	1	1	0	1	2	2	0	1	0	1	0	0	1	10
174	131	20	1	3	1	1	1	0	0	0	1	3	10	1	3	2	0	0	1	1	0	0	2	-5
175	131	20	1	4	1	0	1	0	0	0	0	1	-5	1	4	2	1	1	0	0	1	1	2	-5
176	131	20	1	5	1	1	1	0	0	1	1	3	0	1	5	2	0	1	0	0	0	0	3	10
177	131	20	1	6	1	1	1	0	0	1	0	2	-5	1	6	2	0	0	1	0	0	1	1	0
178	131	20	1	7	1	0	0	1	0	0	1	2	10	1	7	2	1	0	0	1	0	0	1	-5
179	131	20	1	8	1	0	0	1	0	1	1	3	-5	1	8	2	1	0	0	0	1	0	1	0
180	131	20	1	9	1	0	0	1	1	0	0	3	0	1	9	2	1	0	0	0	1	1	2	10
181	132	21	1	1	1	1	0	0	1	0	0	3	10	1	1	2	0	0	1	0	0	0	2	10
182	132	21	1	2	1	1	0	0	0	1	1	1	0	1	2	2	0	1	0	1	0	0	1	10
183	132	21	1	3	1	1	1	0	0	0	1	3	10	1	3	2	0	0	1	1	0	0	2	-5
184	132	21	1	4	1	1	1	0	0	0	0	1	-5	1	4	2	0	1	0	0	1	1	2	-5
185	132	21	1	5	1	0	1	0	0	1	1	3	0	1	5	2	1	1	0	0	0	0	3	10
186	132	21	1	6	1	1	1	0	0	1	0	2	-5	1	6	2	0	0	1	0	0	1	1	0
187	132	21	1	7	1	0	0	1	0	0	1	2	10	1	7	2	1	0	0	1	0	0	1	-5
188	132	21	1	8	1	0	0	1	0	1	1	3	-5	1	8	2	1	0	0	0	1	0	1	0
189	132	21	1	9	1	0	0	1	1	0	0	3	0	1	9	2	1	0	0	0	1	1	2	10
190	133	22	1	1	1	1	0	0	1	0	0	3	10	1	1	2	0	0	1	0	0	0	2	10
191	133	22	1	2	1	1	0	0	0	1	1	1	0	1	2	2	0	1	0	1	0	0	1	10
192	133	22	1	3	1	1	1	0	0	0	1	3	10	1	3	2	0	0	1	1	0	0	2	-5
193	133	22	1	4	1	1	1	0	0	0	0	1	-5	1	4	2	0	1	0	0	1	1	2	-5
194	133	22	1	5	1	0	1	0	0	1	1	3	0	1	5	2	1	1	0	0	0	0	3	10
195	133	22	1	6	1	1	1	0	0	1	0	2	-5	1	6	2	0	0	1	0	0	1	1	0
196	133	22	1	7	1	0	0	1	0	0	1	2	10	1	7	2	1	0	0	1	0	0	1	-5
197	133	22	1	8	1	0	0	1	0	1	1	3	-5	1	8	2	1	0	0	0	1	0	1	0
198	133	22	1	9	1	0	0	1	1	0	0	3	0	1	9	2	1	0	0	0	1	1	2	10
199	134	23	1	1	1	1	0	0	1	0	0	3	10	1	1	2	0	0	1	0	0	0	2	10
200	134	23	1	2	1	1	0	0	0	1	1	1	0	1	2	2	0	1	0	1	0	0	1	10
201	134	23	1	3	1	1	1	0	0	0	1	3	10	1	3	2	0	0	1	1	0	0	2	-5
202	134	23	1	4	1	1	1	0	0	0	0	1	-5	1	4	2	0	1	0	0	1	1	2	-5
203	134	23	1	5	1	0	1	0	0	1	1	3	0	1	5	2	1	1	0	0	0	0	3	10
204	134	23	1	6	1	1	1	0	0	1	0	2	-5	1	6	2	0	0	1	0	0	1	1	0
205	134	23	1	7	1	0	0	1	0	0	1	2	10	1	7	2	1	0	0	1	0	0	1	-5
206	134	23	1	8	1	0	0	1	0	1	1	3	-5	1	8	2	1	0	0	0	1	0	1	0
207	134	23	1	9	1	0	0	1	1	0	0	3	0	1	9	2	1	0	0	0	1	1	2	10
208	151	24	1	1	1	1	0	0	1	0	0	3	10	1	1	2	0	0	1	0	0	0	2	10
209	151	24	1	2	1	1	0	0	0	1	1	1	0	1	2	2	0	1	0	1	0	0	1	10
210	151	24	1	3	1	1	1	0	0	0	1	3	10	1	3	2	0	0	1	1	0	0	2	-5
211	151	24	1	4	1	0	1	0	0	0	0	1	-5	1	4	2	1	1	0	0	1	1	2	-5
212	151	24	1	5	1	0	1	0	0	1	1	3	0	1	5	2	1	1	0	0	0	0	3	10
213	151	24	1	6	1	1	1	0	0	1	0	2	-5	1	6	2	0	0	1	0	0	1	1	0
214	151	24	1	7	1	0	0	1	0	0	1	2	10	1	7	2	1	0	0	1	0	0	1	-5
215	151	24	1	8	1	0	0	1	0	1	1	3	-5	1	8	2	1	0	0	0	1	0	1	0
216	151	24	1	9	1	0	0	1	1	0	0	3	0	1	9	2	1	0	0	0	1	1	2	10
217	152	25	1	1	1	1	0	0	1	0	0	3	10	1	1	2	0	0	1	0	0	0	2	10
218	152	25	1	2	1	1	0	0	0	1	1	1	0	1	2	2	0	1	0	1	0	0	1	10
219	152	25	1	3	1	1	1	0	0	0	1	3	10	1	3	2	0	0	1	1	0	0	2	-5
220	152	25	1	4	1	0	1	0	0	0	0	1	-5	1	4	2	1	1	0	0	1	1	2	-5
221	152	25	1	5	1	0	1	0	0	1	1	3	0	1	5	2	1	1	0	0	0	0	3	10
222	152	25	1	6	1	1	1	0	0	1	0	2	-5	1	6	2	0	0	1	0	0	1	1	0
223	152	25	1	7	1	0	0	1	0	0	1	2	10	1	7	2	1	0	0	1	0	0	1	-5
224	152	25	1	8	1	1	0	1	0	1	1	3	-5	1	8	2	0	0	0	0	1	0	1	0
225	152	25	1	9	1	1	0	1	1	0	0	3	0	1	9	2	0	0	0	0	1	1	2	10
226	153	26	1	1	1	1	0	0	1	0	0	3	10	1	1	2	0	0	1	0	0	0	2	10
227	153	26	1	2	1	1	0	0	0	1	1	1	0	1	2	2	0	1	0	1	0	0	1	10
228	153	26	1	3	1	1	1	0	0	0	1	3	10	1	3	2	0	0	1	1	0	0	2	-5
229	153	26	1	4	1	0	1	0	0	0	0	1	-5	1	4	2	1	1	0	0	1	1	2	-5
230	153	26	1	5	1	1	1	0	0	1	1	3	0	1	5	2	0	1	0	0	0	0	3	10
231	153	26	1	6	1	1	1	0	0	1	0	2	-5	1	6	2	0	0	1	0	0	1	1	0
232	153	26	1	7	1	0	0	1	0	0	1	2	10	1	7	2	1	0	0	1	0	0	1	-5
233	153	26	1	8	1	0	0	1	0	1	1	3	-5	1	8	2	1	0	0	0	1	0	1	0
234	153	26	1	9	1	0	0	1	1	0	0	3	0	1	9	2	1	0	0	0	1	1	2	10
235	154	27	1	1	1	1	0	0	1	0	0	3	10	1	1	2	0	0	1	0	0	0	2	10
236	154	27	1	2	1	1	0	0	0	1	1	1	0	1	2	2	0	1	0	1	0	0	1	10
237	154	27	1	3	1	1	1	0	0	0	1	3	10	1	3	2	0	0	1	1	0	0	2	-5
238	154	27	1	4	1	0	1	0	0	0	0	1	-5	1	4	2	1	1	0	0	1	1	2	-5
239	154	27	1	5	1	1	1	0	0	1	1	3	0	1	5	2	0	1	0	0	0	0	3	10
240	154	27	1	6	1	1	1	0	0	1	0	2	-5	1	6	2	0	0	1	0	0	1	1	0
241	154	27	1	7	1	1	0	1	0	0	1	2	10	1	7	2	0	0	0	1	0	0	1	-5
242	154	27	1	8	1	1	0	1	0	1	1	3	-5	1	8	2	0	0	0	0	1	0	1	0
243	154	27	1	9	1	0	0	1	1	0	0	3	0	1	9	2	1	0	0	0	1	1	2	10
244	161	28	1	1	1	1	0	0	1	0	0	3	10	1	1	2	0	0	1	0	0	0	2	10
245	161	28	1	2	1	1	0	0	0	1	1	1	0	1	2	2	0	1	0	1	0	0	1	10
246	161	28	1	3	1	1	1	0	0	0	1	3	10	1	3	2	0	0	1	1	0	0	2	-5
247	161	28	1	4	1	0	1	0	0	0	0	1	-5	1	4	2	1	1	0	0	1	1	2	-5
248	161	28	1	5	1	1	1	0	0	1	1	3	0	1	5	2	0	1	0	0	0	0	3	10
249	161	28	1	6	1	1	1	0	0	1	0	2	-5	1	6	2	0	0	1	0	0	1	1	0
250	161	28	1	7	1	1	0	1	0	0	1	2	10	1	7	2	0	0	0	1	0	0	1	-5
251	161	28	1	8	1	1	0	1	0	1	1	3	-5	1	8	2	0	0	0	0	1	0	1	0
252	161	28	1	9	1	1	0	1	1	0	0	3	0	1	9	2	0	0	0	0	1	1	2	10
253	162	29	1	1	1	1	0	0	1	0	0	3	10	1	1	2	0	0	1	0	0	0	2	10
254	162	29	1	2	1	1	0	0	0	1	1	1	0	1	2	2	0	1	0	1	0	0	1	10
255	162	29	1	3	1	1	1	0	0	0	1	3	10	1	3	2	0	0	1	1	0	0	2	-5
256	162	29	1	4	1	1	1	0	0	0	0	1	-5	1	4	2	0	1	0	0	1	1	2	-5
257	162	29	1	5	1	0	1	0	0	1	1	3	0	1	5	2	1	1	0	0	0	0	3	10
258	162	29	1	6	1	1	1	0	0	1	0	2	-5	1	6	2	0	0	1	0	0	1	1	0
259	162	29	1	7	1	1	0	1	0	0	1	2	10	1	7	2	0	0	0	1	0	0	1	-5
260	162	29	1	8	1	0	0	1	0	1	1	3	-5	1	8	2	1	0	0	0	1	0	1	0
261	162	29	1	9	1	1	0	1	1	0	0	3	0	1	9	2	0	0	0	0	1	1	2	10
262	163	30	1	1	1	1	0	0	1	0	0	3	10	1	1	2	0	0	1	0	0	0	2	10
263	163	30	1	2	1	1	0	0	0	1	1	1	0	1	2	2	0	1	0	1	0	0	1	10
264	163	30	1	3	1	0	1	0	0	0	1	3	10	1	3	2	1	0	1	1	0	0	2	-5
265	163	30	1	4	1	0	1	0	0	0	0	1	-5	1	4	2	1	1	0	0	1	1	2	-5
266	163	30	1	5	1	1	1	0	0	1	1	3	0	1	5	2	0	1	0	0	0	0	3	10
267	163	30	1	6	1	1	1	0	0	1	0	2	-5	1	6	2	0	0	1	0	0	1	1	0
268	163	30	1	7	1	1	0	1	0	0	1	2	10	1	7	2	0	0	0	1	0	0	1	-5
269	163	30	1	8	1	1	0	1	0	1	1	3	-5	1	8	2	0	0	0	0	1	0	1	0
270	163	30	1	9	1	1	0	1	1	0	0	3	0	1	9	2	0	0	0	0	1	1	2	10
271	211	31	1	1	1	0	0	0	1	0	0	3	10	1	1	2	1	0	1	0	0	0	2	10
272	211	31	1	2	1	0	0	0	0	1	1	1	0	1	2	2	1	1	0	1	0	0	1	10
273	211	31	1	3	1	1	1	0	0	0	1	3	10	1	3	2	0	0	1	1	0	0	2	-5
274	211	31	1	4	1	1	1	0	0	0	0	1	-5	1	4	2	0	1	0	0	1	1	2	-5
275	211	31	1	5	1	0	1	0	0	1	1	3	0	1	5	2	1	1	0	0	0	0	3	10
276	211	31	1	6	1	0	1	0	0	1	0	2	-5	1	6	2	1	0	1	0	0	1	1	0
277	211	31	1	7	1	1	0	1	0	0	1	2	10	1	7	2	0	0	0	1	0	0	1	-5
278	211	31	1	8	1	0	0	1	0	1	1	3	-5	1	8	2	1	0	0	0	1	0	1	0
279	211	31	1	9	1	1	0	1	1	0	0	3	0	1	9	2	0	0	0	0	1	1	2	10
280	212	32	1	1	1	1	0	0	1	0	0	3	10	1	1	2	0	0	1	0	0	0	2	10
281	212	32	1	2	1	1	0	0	0	1	1	1	0	1	2	2	0	1	0	1	0	0	1	10
282	212	32	1	3	1	1	1	0	0	0	1	3	10	1	3	2	0	0	1	1	0	0	2	-5
283	212	32	1	4	1	0	1	0	0	0	0	1	-5	1	4	2	1	1	0	0	1	1	2	-5
284	212	32	1	5	1	1	1	0	0	1	1	3	0	1	5	2	0	1	0	0	0	0	3	10
285	212	32	1	6	1	1	1	0	0	1	0	2	-5	1	6	2	0	0	1	0	0	1	1	0
286	212	32	1	7	1	1	0	1	0	0	1	2	10	1	7	2	0	0	0	1	0	0	1	-5
287	212	32	1	8	1	0	0	1	0	1	1	3	-5	1	8	2	1	0	0	0	1	0	1	0
288	212	32	1	9	1	0	0	1	1	0	0	3	0	1	9	2	1	0	0	0	1	1	2	10
289	213	33	1	1	1	1	0	0	1	0	0	3	10	1	1	2	0	0	1	0	0	0	2	10
290	213	33	1	2	1	1	0	0	0	1	1	1	0	1	2	2	0	1	0	1	0	0	1	10
291	213	33	1	3	1	1	1	0	0	0	1	3	10	1	3	2	0	0	1	1	0	0	2	-5
292	213	33	1	4	1	0	1	0	0	0	0	1	-5	1	4	2	1	1	0	0	1	1	2	-5
293	213	33	1	5	1	1	1	0	0	1	1	3	0	1	5	2	0	1	0	0	0	0	3	10
294	213	33	1	6	1	1	1	0	0	1	0	2	-5	1	6	2	0	0	1	0	0	1	1	0
295	213	33	1	7	1	0	0	1	0	0	1	2	10	1	7	2	1	0	0	1	0	0	1	-5
296	213	33	1	8	1	0	0	1	0	1	1	3	-5	1	8	2	1	0	0	0	1	0	1	0
297	213	33	1	9	1	0	0	1	1	0	0	3	0	1	9	2	1	0	0	0	1	1	2	10
298	2	34	2	1	1	1	0	0	0	0	1	2	0	2	1	2	0	1	0	0	0	1	1	-5
299	2	34	2	2	1	1	0	0	1	0	1	1	-5	2	2	2	0	0	0	0	0	0	2	0
300	2	34	2	3	1	1	0	0	0	1	0	2	10	2	3	2	0	0	1	0	1	1	1	10
301	2	34	2	4	1	1	1	0	1	0	0	2	0	2	4	2	0	0	1	1	0	1	3	0
302	2	34	2	5	1	0	1	0	1	0	1	1	10	2	5	2	1	1	0	0	1	0	3	0
303	2	34	2	6	1	1	0	0	0	0	0	3	-5	2	6	2	0	1	0	1	0	1	2	0
304	2	34	2	7	1	0	0	1	0	0	0	1	0	2	7	2	1	0	0	1	0	1	3	10
305	2	34	2	8	1	0	0	1	0	1	0	1	10	2	8	2	1	0	0	0	0	1	3	-5
306	2	34	2	9	1	1	0	1	1	0	1	2	-5	2	9	2	0	0	1	0	1	0	3	-5
307	3	35	2	1	1	1	0	0	0	0	1	2	0	2	1	2	0	1	0	0	0	1	1	-5
308	3	35	2	2	1	0	0	0	1	0	1	1	-5	2	2	2	1	0	0	0	0	0	2	0
309	3	35	2	3	1	1	0	0	0	1	0	2	10	2	3	2	0	0	1	0	1	1	1	10
310	3	35	2	4	1	0	1	0	1	0	0	2	0	2	4	2	1	0	1	1	0	1	3	0
311	3	35	2	5	1	0	1	0	1	0	1	1	10	2	5	2	1	1	0	0	1	0	3	0
312	3	35	2	6	1	1	0	0	0	0	0	3	-5	2	6	2	0	1	0	1	0	1	2	0
313	3	35	2	7	1	0	0	1	0	0	0	1	0	2	7	2	1	0	0	1	0	1	3	10
314	3	35	2	8	1	0	0	1	0	1	0	1	10	2	8	2	1	0	0	0	0	1	3	-5
315	3	35	2	9	1	0	0	1	1	0	1	2	-5	2	9	2	1	0	1	0	1	0	3	-5
316	4	36	2	1	1	1	0	0	0	0	1	2	0	2	1	2	0	1	0	0	0	1	1	-5
317	4	36	2	2	1	0	0	0	1	0	1	1	-5	2	2	2	1	0	0	0	0	0	2	0
318	4	36	2	3	1	1	0	0	0	1	0	2	10	2	3	2	0	0	1	0	1	1	1	10
319	4	36	2	4	1	0	1	0	1	0	0	2	0	2	4	2	1	0	1	1	0	1	3	0
320	4	36	2	5	1	0	1	0	1	0	1	1	10	2	5	2	1	1	0	0	1	0	3	0
321	4	36	2	6	1	1	0	0	0	0	0	3	-5	2	6	2	0	1	0	1	0	1	2	0
322	4	36	2	7	1	0	0	1	0	0	0	1	0	2	7	2	1	0	0	1	0	1	3	10
323	4	36	2	8	1	0	0	1	0	1	0	1	10	2	8	2	1	0	0	0	0	1	3	-5
324	4	36	2	9	1	1	0	1	1	0	1	2	-5	2	9	2	0	0	1	0	1	0	3	-5
325	32	37	2	1	1	0	0	0	0	0	1	2	0	2	1	2	1	1	0	0	0	1	1	-5
326	32	37	2	2	1	1	0	0	1	0	1	1	-5	2	2	2	0	0	0	0	0	0	2	0
327	32	37	2	3	1	0	0	0	0	1	0	2	10	2	3	2	1	0	1	0	1	1	1	10
328	32	37	2	4	1	0	1	0	1	0	0	2	0	2	4	2	1	0	1	1	0	1	3	0
329	32	37	2	5	1	1	1	0	1	0	1	1	10	2	5	2	0	1	0	0	1	0	3	0
330	32	37	2	6	1	0	0	0	0	0	0	3	-5	2	6	2	1	1	0	1	0	1	2	0
331	32	37	2	7	1	1	0	1	0	0	0	1	0	2	7	2	0	0	0	1	0	1	3	10
332	32	37	2	8	1	1	0	1	0	1	0	1	10	2	8	2	0	0	0	0	0	1	3	-5
333	32	37	2	9	1	1	0	1	1	0	1	2	-5	2	9	2	0	0	1	0	1	0	3	-5
334	53	38	2	1	1	1	0	0	0	0	1	2	0	2	1	2	0	1	0	0	0	1	1	-5
335	53	38	2	2	1	1	0	0	1	0	1	1	-5	2	2	2	0	0	0	0	0	0	2	0
336	53	38	2	3	1	1	0	0	0	1	0	2	10	2	3	2	0	0	1	0	1	1	1	10
337	53	38	2	4	1	0	1	0	1	0	0	2	0	2	4	2	1	0	1	1	0	1	3	0
338	53	38	2	5	1	0	1	0	1	0	1	1	10	2	5	2	1	1	0	0	1	0	3	0
339	53	38	2	6	1	1	0	0	0	0	0	3	-5	2	6	2	0	1	0	1	0	1	2	0
340	53	38	2	7	1	0	0	1	0	0	0	1	0	2	7	2	1	0	0	1	0	1	3	10
341	53	38	2	8	1	0	0	1	0	1	0	1	10	2	8	2	1	0	0	0	0	1	3	-5
342	53	38	2	9	1	1	0	1	1	0	1	2	-5	2	9	2	0	0	1	0	1	0	3	-5
343	54	39	2	1	1	1	0	0	0	0	1	2	0	2	1	2	0	1	0	0	0	1	1	-5
344	54	39	2	2	1	0	0	0	1	0	1	1	-5	2	2	2	1	0	0	0	0	0	2	0
345	54	39	2	3	1	1	0	0	0	1	0	2	10	2	3	2	0	0	1	0	1	1	1	10
346	54	39	2	4	1	1	1	0	1	0	0	2	0	2	4	2	0	0	1	1	0	1	3	0
347	54	39	2	5	1	0	1	0	1	0	1	1	10	2	5	2	1	1	0	0	1	0	3	0
348	54	39	2	6	1	1	0	0	0	0	0	3	-5	2	6	2	0	1	0	1	0	1	2	0
349	54	39	2	7	1	0	0	1	0	0	0	1	0	2	7	2	1	0	0	1	0	1	3	10
350	54	39	2	8	1	0	0	1	0	1	0	1	10	2	8	2	1	0	0	0	0	1	3	-5
351	54	39	2	9	1	0	0	1	1	0	1	2	-5	2	9	2	1	0	1	0	1	0	3	-5
352	62	40	2	1	1	1	0	0	0	0	1	2	0	2	1	2	0	1	0	0	0	1	1	-5
353	62	40	2	2	1	0	0	0	1	0	1	1	-5	2	2	2	1	0	0	0	0	0	2	0
354	62	40	2	3	1	1	0	0	0	1	0	2	10	2	3	2	0	0	1	0	1	1	1	10
355	62	40	2	4	1	0	1	0	1	0	0	2	0	2	4	2	1	0	1	1	0	1	3	0
356	62	40	2	5	1	1	1	0	1	0	1	1	10	2	5	2	0	1	0	0	1	0	3	0
357	62	40	2	6	1	1	0	0	0	0	0	3	-5	2	6	2	0	1	0	1	0	1	2	0
358	62	40	2	7	1	0	0	1	0	0	0	1	0	2	7	2	1	0	0	1	0	1	3	10
359	62	40	2	8	1	0	0	1	0	1	0	1	10	2	8	2	1	0	0	0	0	1	3	-5
360	62	40	2	9	1	1	0	1	1	0	1	2	-5	2	9	2	0	0	1	0	1	0	3	-5
361	63	41	2	1	1	1	0	0	0	0	1	2	0	2	1	2	0	1	0	0	0	1	1	-5
362	63	41	2	2	1	1	0	0	1	0	1	1	-5	2	2	2	0	0	0	0	0	0	2	0
363	63	41	2	3	1	1	0	0	0	1	0	2	10	2	3	2	0	0	1	0	1	1	1	10
364	63	41	2	4	1	0	1	0	1	0	0	2	0	2	4	2	1	0	1	1	0	1	3	0
365	63	41	2	5	1	0	1	0	1	0	1	1	10	2	5	2	1	1	0	0	1	0	3	0
366	63	41	2	6	1	1	0	0	0	0	0	3	-5	2	6	2	0	1	0	1	0	1	2	0
367	63	41	2	7	1	0	0	1	0	0	0	1	0	2	7	2	1	0	0	1	0	1	3	10
368	63	41	2	8	1	0	0	1	0	1	0	1	10	2	8	2	1	0	0	0	0	1	3	-5
369	63	41	2	9	1	0	0	1	1	0	1	2	-5	2	9	2	1	0	1	0	1	0	3	-5
370	64	42	2	1	1	1	0	0	0	0	1	2	0	2	1	2	0	1	0	0	0	1	1	-5
371	64	42	2	2	1	0	0	0	1	0	1	1	-5	2	2	2	1	0	0	0	0	0	2	0
372	64	42	2	3	1	1	0	0	0	1	0	2	10	2	3	2	0	0	1	0	1	1	1	10
373	64	42	2	4	1	0	1	0	1	0	0	2	0	2	4	2	1	0	1	1	0	1	3	0
374	64	42	2	5	1	0	1	0	1	0	1	1	10	2	5	2	1	1	0	0	1	0	3	0
375	64	42	2	6	1	1	0	0	0	0	0	3	-5	2	6	2	0	1	0	1	0	1	2	0
376	64	42	2	7	1	0	0	1	0	0	0	1	0	2	7	2	1	0	0	1	0	1	3	10
377	64	42	2	8	1	0	0	1	0	1	0	1	10	2	8	2	1	0	0	0	0	1	3	-5
378	64	42	2	9	1	0	0	1	1	0	1	2	-5	2	9	2	1	0	1	0	1	0	3	-5
379	71	43	2	1	1	1	0	0	0	0	1	2	0	2	1	2	0	1	0	0	0	1	1	-5
380	71	43	2	2	1	0	0	0	1	0	1	1	-5	2	2	2	1	0	0	0	0	0	2	0
381	71	43	2	3	1	0	0	0	0	1	0	2	10	2	3	2	1	0	1	0	1	1	1	10
382	71	43	2	4	1	0	1	0	1	0	0	2	0	2	4	2	1	0	1	1	0	1	3	0
383	71	43	2	5	1	1	1	0	1	0	1	1	10	2	5	2	0	1	0	0	1	0	3	0
384	71	43	2	6	1	0	0	0	0	0	0	3	-5	2	6	2	1	1	0	1	0	1	2	0
385	71	43	2	7	1	0	0	1	0	0	0	1	0	2	7	2	1	0	0	1	0	1	3	10
386	71	43	2	8	1	0	0	1	0	1	0	1	10	2	8	2	1	0	0	0	0	1	3	-5
387	71	43	2	9	1	1	0	1	1	0	1	2	-5	2	9	2	0	0	1	0	1	0	3	-5
388	72	44	2	1	1	1	0	0	0	0	1	2	0	2	1	2	0	1	0	0	0	1	1	-5
389	72	44	2	2	1	1	0	0	1	0	1	1	-5	2	2	2	0	0	0	0	0	0	2	0
390	72	44	2	3	1	1	0	0	0	1	0	2	10	2	3	2	0	0	1	0	1	1	1	10
391	72	44	2	4	1	0	1	0	1	0	0	2	0	2	4	2	1	0	1	1	0	1	3	0
392	72	44	2	5	1	1	1	0	1	0	1	1	10	2	5	2	0	1	0	0	1	0	3	0
393	72	44	2	6	1	1	0	0	0	0	0	3	-5	2	6	2	0	1	0	1	0	1	2	0
394	72	44	2	7	1	0	0	1	0	0	0	1	0	2	7	2	1	0	0	1	0	1	3	10
395	72	44	2	8	1	0	0	1	0	1	0	1	10	2	8	2	1	0	0	0	0	1	3	-5
396	72	44	2	9	1	1	0	1	1	0	1	2	-5	2	9	2	0	0	1	0	1	0	3	-5
397	73	45	2	1	1	1	0	0	0	0	1	2	0	2	1	2	0	1	0	0	0	1	1	-5
398	73	45	2	2	1	1	0	0	1	0	1	1	-5	2	2	2	0	0	0	0	0	0	2	0
399	73	45	2	3	1	1	0	0	0	1	0	2	10	2	3	2	0	0	1	0	1	1	1	10
400	73	45	2	4	1	0	1	0	1	0	0	2	0	2	4	2	1	0	1	1	0	1	3	0
401	73	45	2	5	1	0	1	0	1	0	1	1	10	2	5	2	1	1	0	0	1	0	3	0
402	73	45	2	6	1	1	0	0	0	0	0	3	-5	2	6	2	0	1	0	1	0	1	2	0
403	73	45	2	7	1	0	0	1	0	0	0	1	0	2	7	2	1	0	0	1	0	1	3	10
404	73	45	2	8	1	0	0	1	0	1	0	1	10	2	8	2	1	0	0	0	0	1	3	-5
405	73	45	2	9	1	1	0	1	1	0	1	2	-5	2	9	2	0	0	1	0	1	0	3	-5
406	81	46	2	1	1	1	0	0	0	0	1	2	0	2	1	2	0	1	0	0	0	1	1	-5
407	81	46	2	2	1	1	0	0	1	0	1	1	-5	2	2	2	0	0	0	0	0	0	2	0
408	81	46	2	3	1	1	0	0	0	1	0	2	10	2	3	2	0	0	1	0	1	1	1	10
409	81	46	2	4	1	1	1	0	1	0	0	2	0	2	4	2	0	0	1	1	0	1	3	0
410	81	46	2	5	1	1	1	0	1	0	1	1	10	2	5	2	0	1	0	0	1	0	3	0
411	81	46	2	6	1	1	0	0	0	0	0	3	-5	2	6	2	0	1	0	1	0	1	2	0
412	81	46	2	7	1	0	0	1	0	0	0	1	0	2	7	2	1	0	0	1	0	1	3	10
413	81	46	2	8	1	0	0	1	0	1	0	1	10	2	8	2	1	0	0	0	0	1	3	-5
414	81	46	2	9	1	1	0	1	1	0	1	2	-5	2	9	2	0	0	1	0	1	0	3	-5
415	82	47	2	1	1	1	0	0	0	0	1	2	0	2	1	2	0	1	0	0	0	1	1	-5
416	82	47	2	2	1	0	0	0	1	0	1	1	-5	2	2	2	1	0	0	0	0	0	2	0
417	82	47	2	3	1	1	0	0	0	1	0	2	10	2	3	2	0	0	1	0	1	1	1	10
418	82	47	2	4	1	1	1	0	1	0	0	2	0	2	4	2	0	0	1	1	0	1	3	0
419	82	47	2	5	1	1	1	0	1	0	1	1	10	2	5	2	0	1	0	0	1	0	3	0
420	82	47	2	6	1	1	0	0	0	0	0	3	-5	2	6	2	0	1	0	1	0	1	2	0
421	82	47	2	7	1	0	0	1	0	0	0	1	0	2	7	2	1	0	0	1	0	1	3	10
422	82	47	2	8	1	0	0	1	0	1	0	1	10	2	8	2	1	0	0	0	0	1	3	-5
423	82	47	2	9	1	1	0	1	1	0	1	2	-5	2	9	2	0	0	1	0	1	0	3	-5
424	83	48	2	1	1	1	0	0	0	0	1	2	0	2	1	2	0	1	0	0	0	1	1	-5
425	83	48	2	2	1	0	0	0	1	0	1	1	-5	2	2	2	1	0	0	0	0	0	2	0
426	83	48	2	3	1	1	0	0	0	1	0	2	10	2	3	2	0	0	1	0	1	1	1	10
427	83	48	2	4	1	1	1	0	1	0	0	2	0	2	4	2	0	0	1	1	0	1	3	0
428	83	48	2	5	1	0	1	0	1	0	1	1	10	2	5	2	1	1	0	0	1	0	3	0
429	83	48	2	6	1	1	0	0	0	0	0	3	-5	2	6	2	0	1	0	1	0	1	2	0
430	83	48	2	7	1	0	0	1	0	0	0	1	0	2	7	2	1	0	0	1	0	1	3	10
431	83	48	2	8	1	0	0	1	0	1	0	1	10	2	8	2	1	0	0	0	0	1	3	-5
432	83	48	2	9	1	0	0	1	1	0	1	2	-5	2	9	2	1	0	1	0	1	0	3	-5
433	84	49	2	1	1	1	0	0	0	0	1	2	0	2	1	2	0	1	0	0	0	1	1	-5
434	84	49	2	2	1	0	0	0	1	0	1	1	-5	2	2	2	1	0	0	0	0	0	2	0
435	84	49	2	3	1	1	0	0	0	1	0	2	10	2	3	2	0	0	1	0	1	1	1	10
436	84	49	2	4	1	1	1	0	1	0	0	2	0	2	4	2	0	0	1	1	0	1	3	0
437	84	49	2	5	1	1	1	0	1	0	1	1	10	2	5	2	0	1	0	0	1	0	3	0
438	84	49	2	6	1	1	0	0	0	0	0	3	-5	2	6	2	0	1	0	1	0	1	2	0
439	84	49	2	7	1	0	0	1	0	0	0	1	0	2	7	2	1	0	0	1	0	1	3	10
440	84	49	2	8	1	0	0	1	0	1	0	1	10	2	8	2	1	0	0	0	0	1	3	-5
441	84	49	2	9	1	1	0	1	1	0	1	2	-5	2	9	2	0	0	1	0	1	0	3	-5
442	111	50	2	1	1	1	0	0	0	0	1	2	0	2	1	2	0	1	0	0	0	1	1	-5
443	111	50	2	2	1	0	0	0	1	0	1	1	-5	2	2	2	1	0	0	0	0	0	2	0
444	111	50	2	3	1	1	0	0	0	1	0	2	10	2	3	2	0	0	1	0	1	1	1	10
445	111	50	2	4	1	0	1	0	1	0	0	2	0	2	4	2	1	0	1	1	0	1	3	0
446	111	50	2	5	1	0	1	0	1	0	1	1	10	2	5	2	1	1	0	0	1	0	3	0
447	111	50	2	6	1	1	0	0	0	0	0	3	-5	2	6	2	0	1	0	1	0	1	2	0
448	111	50	2	7	1	0	0	1	0	0	0	1	0	2	7	2	1	0	0	1	0	1	3	10
449	111	50	2	8	1	0	0	1	0	1	0	1	10	2	8	2	1	0	0	0	0	1	3	-5
450	111	50	2	9	1	0	0	1	1	0	1	2	-5	2	9	2	1	0	1	0	1	0	3	-5
451	112	51	2	1	1	1	0	0	0	0	1	2	0	2	1	2	0	1	0	0	0	1	1	-5
452	112	51	2	2	1	0	0	0	1	0	1	1	-5	2	2	2	1	0	0	0	0	0	2	0
453	112	51	2	3	1	1	0	0	0	1	0	2	10	2	3	2	0	0	1	0	1	1	1	10
454	112	51	2	4	1	0	1	0	1	0	0	2	0	2	4	2	1	0	1	1	0	1	3	0
455	112	51	2	5	1	0	1	0	1	0	1	1	10	2	5	2	1	1	0	0	1	0	3	0
456	112	51	2	6	1	1	0	0	0	0	0	3	-5	2	6	2	0	1	0	1	0	1	2	0
457	112	51	2	7	1	0	0	1	0	0	0	1	0	2	7	2	1	0	0	1	0	1	3	10
458	112	51	2	8	1	0	0	1	0	1	0	1	10	2	8	2	1	0	0	0	0	1	3	-5
459	112	51	2	9	1	0	0	1	1	0	1	2	-5	2	9	2	1	0	1	0	1	0	3	-5
460	113	52	2	1	1	1	0	0	0	0	1	2	0	2	1	2	0	1	0	0	0	1	1	-5
461	113	52	2	2	1	1	0	0	1	0	1	1	-5	2	2	2	0	0	0	0	0	0	2	0
462	113	52	2	3	1	1	0	0	0	1	0	2	10	2	3	2	0	0	1	0	1	1	1	10
463	113	52	2	4	1	1	1	0	1	0	0	2	0	2	4	2	0	0	1	1	0	1	3	0
464	113	52	2	5	1	0	1	0	1	0	1	1	10	2	5	2	1	1	0	0	1	0	3	0
465	113	52	2	6	1	1	0	0	0	0	0	3	-5	2	6	2	0	1	0	1	0	1	2	0
466	113	52	2	7	1	0	0	1	0	0	0	1	0	2	7	2	1	0	0	1	0	1	3	10
467	113	52	2	8	1	0	0	1	0	1	0	1	10	2	8	2	1	0	0	0	0	1	3	-5
468	113	52	2	9	1	1	0	1	1	0	1	2	-5	2	9	2	0	0	1	0	1	0	3	-5
469	114	53	2	1	1	1	0	0	0	0	1	2	0	2	1	2	0	1	0	0	0	1	1	-5
470	114	53	2	2	1	0	0	0	1	0	1	1	-5	2	2	2	1	0	0	0	0	0	2	0
471	114	53	2	3	1	1	0	0	0	1	0	2	10	2	3	2	0	0	1	0	1	1	1	10
472	114	53	2	4	1	1	1	0	1	0	0	2	0	2	4	2	0	0	1	1	0	1	3	0
473	114	53	2	5	1	0	1	0	1	0	1	1	10	2	5	2	1	1	0	0	1	0	3	0
474	114	53	2	6	1	1	0	0	0	0	0	3	-5	2	6	2	0	1	0	1	0	1	2	0
475	114	53	2	7	1	0	0	1	0	0	0	1	0	2	7	2	1	0	0	1	0	1	3	10
476	114	53	2	8	1	0	0	1	0	1	0	1	10	2	8	2	1	0	0	0	0	1	3	-5
477	114	53	2	9	1	1	0	1	1	0	1	2	-5	2	9	2	0	0	1	0	1	0	3	-5
478	171	54	2	1	1	1	0	0	0	0	1	2	0	2	1	2	0	1	0	0	0	1	1	-5
479	171	54	2	2	1	0	0	0	1	0	1	1	-5	2	2	2	1	0	0	0	0	0	2	0
480	171	54	2	3	1	1	0	0	0	1	0	2	10	2	3	2	0	0	1	0	1	1	1	10
481	171	54	2	4	1	0	1	0	1	0	0	2	0	2	4	2	1	0	1	1	0	1	3	0
482	171	54	2	5	1	0	1	0	1	0	1	1	10	2	5	2	1	1	0	0	1	0	3	0
483	171	54	2	6	1	1	0	0	0	0	0	3	-5	2	6	2	0	1	0	1	0	1	2	0
484	171	54	2	7	1	0	0	1	0	0	0	1	0	2	7	2	1	0	0	1	0	1	3	10
485	171	54	2	8	1	0	0	1	0	1	0	1	10	2	8	2	1	0	0	0	0	1	3	-5
486	171	54	2	9	1	1	0	1	1	0	1	2	-5	2	9	2	0	0	1	0	1	0	3	-5
487	172	55	2	1	1	1	0	0	0	0	1	2	0	2	1	2	0	1	0	0	0	1	1	-5
488	172	55	2	2	1	0	0	0	1	0	1	1	-5	2	2	2	1	0	0	0	0	0	2	0
489	172	55	2	3	1	1	0	0	0	1	0	2	10	2	3	2	0	0	1	0	1	1	1	10
490	172	55	2	4	1	1	1	0	1	0	0	2	0	2	4	2	0	0	1	1	0	1	3	0
491	172	55	2	5	1	0	1	0	1	0	1	1	10	2	5	2	1	1	0	0	1	0	3	0
492	172	55	2	6	1	1	0	0	0	0	0	3	-5	2	6	2	0	1	0	1	0	1	2	0
493	172	55	2	7	1	0	0	1	0	0	0	1	0	2	7	2	1	0	0	1	0	1	3	10
494	172	55	2	8	1	0	0	1	0	1	0	1	10	2	8	2	1	0	0	0	0	1	3	-5
495	172	55	2	9	1	1	0	1	1	0	1	2	-5	2	9	2	0	0	1	0	1	0	3	-5
496	173	56	2	1	1	1	0	0	0	0	1	2	0	2	1	2	0	1	0	0	0	1	1	-5
497	173	56	2	2	1	0	0	0	1	0	1	1	-5	2	2	2	1	0	0	0	0	0	2	0
498	173	56	2	3	1	1	0	0	0	1	0	2	10	2	3	2	0	0	1	0	1	1	1	10
499	173	56	2	4	1	1	1	0	1	0	0	2	0	2	4	2	0	0	1	1	0	1	3	0
500	173	56	2	5	1	0	1	0	1	0	1	1	10	2	5	2	1	1	0	0	1	0	3	0
501	173	56	2	6	1	1	0	0	0	0	0	3	-5	2	6	2	0	1	0	1	0	1	2	0
502	173	56	2	7	1	0	0	1	0	0	0	1	0	2	7	2	1	0	0	1	0	1	3	10
503	173	56	2	8	1	0	0	1	0	1	0	1	10	2	8	2	1	0	0	0	0	1	3	-5
504	173	56	2	9	1	1	0	1	1	0	1	2	-5	2	9	2	0	0	1	0	1	0	3	-5
505	181	57	2	1	1	1	0	0	0	0	1	2	0	2	1	2	0	1	0	0	0	1	1	-5
506	181	57	2	2	1	0	0	0	1	0	1	1	-5	2	2	2	1	0	0	0	0	0	2	0
507	181	57	2	3	1	1	0	0	0	1	0	2	10	2	3	2	0	0	1	0	1	1	1	10
508	181	57	2	4	1	1	1	0	1	0	0	2	0	2	4	2	0	0	1	1	0	1	3	0
509	181	57	2	5	1	0	1	0	1	0	1	1	10	2	5	2	1	1	0	0	1	0	3	0
510	181	57	2	6	1	1	0	0	0	0	0	3	-5	2	6	2	0	1	0	1	0	1	2	0
511	181	57	2	7	1	0	0	1	0	0	0	1	0	2	7	2	1	0	0	1	0	1	3	10
512	181	57	2	8	1	0	0	1	0	1	0	1	10	2	8	2	1	0	0	0	0	1	3	-5
513	181	57	2	9	1	1	0	1	1	0	1	2	-5	2	9	2	0	0	1	0	1	0	3	-5
514	182	58	2	1	1	1	0	0	0	0	1	2	0	2	1	2	0	1	0	0	0	1	1	-5
515	182	58	2	2	1	0	0	0	1	0	1	1	-5	2	2	2	1	0	0	0	0	0	2	0
516	182	58	2	3	1	1	0	0	0	1	0	2	10	2	3	2	0	0	1	0	1	1	1	10
517	182	58	2	4	1	1	1	0	1	0	0	2	0	2	4	2	0	0	1	1	0	1	3	0
518	182	58	2	5	1	0	1	0	1	0	1	1	10	2	5	2	1	1	0	0	1	0	3	0
519	182	58	2	6	1	1	0	0	0	0	0	3	-5	2	6	2	0	1	0	1	0	1	2	0
520	182	58	2	7	1	0	0	1	0	0	0	1	0	2	7	2	1	0	0	1	0	1	3	10
521	182	58	2	8	1	0	0	1	0	1	0	1	10	2	8	2	1	0	0	0	0	1	3	-5
522	182	58	2	9	1	1	0	1	1	0	1	2	-5	2	9	2	0	0	1	0	1	0	3	-5
523	183	59	2	1	1	1	0	0	0	0	1	2	0	2	1	2	0	1	0	0	0	1	1	-5
524	183	59	2	2	1	0	0	0	1	0	1	1	-5	2	2	2	1	0	0	0	0	0	2	0
525	183	59	2	3	1	1	0	0	0	1	0	2	10	2	3	2	0	0	1	0	1	1	1	10
526	183	59	2	4	1	1	1	0	1	0	0	2	0	2	4	2	0	0	1	1	0	1	3	0
527	183	59	2	5	1	0	1	0	1	0	1	1	10	2	5	2	1	1	0	0	1	0	3	0
528	183	59	2	6	1	1	0	0	0	0	0	3	-5	2	6	2	0	1	0	1	0	1	2	0
529	183	59	2	7	1	0	0	1	0	0	0	1	0	2	7	2	1	0	0	1	0	1	3	10
530	183	59	2	8	1	0	0	1	0	1	0	1	10	2	8	2	1	0	0	0	0	1	3	-5
531	183	59	2	9	1	1	0	1	1	0	1	2	-5	2	9	2	0	0	1	0	1	0	3	-5
532	191	60	2	1	1	1	0	0	0	0	1	2	0	2	1	2	0	1	0	0	0	1	1	-5
533	191	60	2	2	1	0	0	0	1	0	1	1	-5	2	2	2	1	0	0	0	0	0	2	0
534	191	60	2	3	1	1	0	0	0	1	0	2	10	2	3	2	0	0	1	0	1	1	1	10
535	191	60	2	4	1	0	1	0	1	0	0	2	0	2	4	2	1	0	1	1	0	1	3	0
536	191	60	2	5	1	0	1	0	1	0	1	1	10	2	5	2	1	1	0	0	1	0	3	0
537	191	60	2	6	1	1	0	0	0	0	0	3	-5	2	6	2	0	1	0	1	0	1	2	0
538	191	60	2	7	1	0	0	1	0	0	0	1	0	2	7	2	1	0	0	1	0	1	3	10
539	191	60	2	8	1	0	0	1	0	1	0	1	10	2	8	2	1	0	0	0	0	1	3	-5
540	191	60	2	9	1	0	0	1	1	0	1	2	-5	2	9	2	1	0	1	0	1	0	3	-5
541	192	61	2	1	1	1	0	0	0	0	1	2	0	2	1	2	0	1	0	0	0	1	1	-5
542	192	61	2	2	1	0	0	0	1	0	1	1	-5	2	2	2	1	0	0	0	0	0	2	0
543	192	61	2	3	1	1	0	0	0	1	0	2	10	2	3	2	0	0	1	0	1	1	1	10
544	192	61	2	4	1	1	1	0	1	0	0	2	0	2	4	2	0	0	1	1	0	1	3	0
545	192	61	2	5	1	0	1	0	1	0	1	1	10	2	5	2	1	1	0	0	1	0	3	0
546	192	61	2	6	1	1	0	0	0	0	0	3	-5	2	6	2	0	1	0	1	0	1	2	0
547	192	61	2	7	1	0	0	1	0	0	0	1	0	2	7	2	1	0	0	1	0	1	3	10
548	192	61	2	8	1	0	0	1	0	1	0	1	10	2	8	2	1	0	0	0	0	1	3	-5
549	192	61	2	9	1	1	0	1	1	0	1	2	-5	2	9	2	0	0	1	0	1	0	3	-5
550	193	62	2	1	1	1	0	0	0	0	1	2	0	2	1	2	0	1	0	0	0	1	1	-5
551	193	62	2	2	1	0	0	0	1	0	1	1	-5	2	2	2	1	0	0	0	0	0	2	0
552	193	62	2	3	1	1	0	0	0	1	0	2	10	2	3	2	0	0	1	0	1	1	1	10
553	193	62	2	4	1	1	1	0	1	0	0	2	0	2	4	2	0	0	1	1	0	1	3	0
554	193	62	2	5	1	0	1	0	1	0	1	1	10	2	5	2	1	1	0	0	1	0	3	0
555	193	62	2	6	1	1	0	0	0	0	0	3	-5	2	6	2	0	1	0	1	0	1	2	0
556	193	62	2	7	1	0	0	1	0	0	0	1	0	2	7	2	1	0	0	1	0	1	3	10
557	193	62	2	8	1	0	0	1	0	1	0	1	10	2	8	2	1	0	0	0	0	1	3	-5
558	193	62	2	9	1	0	0	1	1	0	1	2	-5	2	9	2	1	0	1	0	1	0	3	-5
559	194	63	2	1	1	1	0	0	0	0	1	2	0	2	1	2	0	1	0	0	0	1	1	-5
560	194	63	2	2	1	0	0	0	1	0	1	1	-5	2	2	2	1	0	0	0	0	0	2	0
561	194	63	2	3	1	1	0	0	0	1	0	2	10	2	3	2	0	0	1	0	1	1	1	10
562	194	63	2	4	1	1	1	0	1	0	0	2	0	2	4	2	0	0	1	1	0	1	3	0
563	194	63	2	5	1	0	1	0	1	0	1	1	10	2	5	2	1	1	0	0	1	0	3	0
564	194	63	2	6	1	1	0	0	0	0	0	3	-5	2	6	2	0	1	0	1	0	1	2	0
565	194	63	2	7	1	0	0	1	0	0	0	1	0	2	7	2	1	0	0	1	0	1	3	10
566	194	63	2	8	1	0	0	1	0	1	0	1	10	2	8	2	1	0	0	0	0	1	3	-5
567	194	63	2	9	1	1	0	1	1	0	1	2	-5	2	9	2	0	0	1	0	1	0	3	-5
568	201	64	2	1	1	1	0	0	0	0	1	2	0	2	1	2	0	1	0	0	0	1	1	-5
569	201	64	2	2	1	0	0	0	1	0	1	1	-5	2	2	2	1	0	0	0	0	0	2	0
570	201	64	2	3	1	1	0	0	0	1	0	2	10	2	3	2	0	0	1	0	1	1	1	10
571	201	64	2	4	1	1	1	0	1	0	0	2	0	2	4	2	0	0	1	1	0	1	3	0
572	201	64	2	5	1	0	1	0	1	0	1	1	10	2	5	2	1	1	0	0	1	0	3	0
573	201	64	2	6	1	1	0	0	0	0	0	3	-5	2	6	2	0	1	0	1	0	1	2	0
574	201	64	2	7	1	0	0	1	0	0	0	1	0	2	7	2	1	0	0	1	0	1	3	10
575	201	64	2	8	1	0	0	1	0	1	0	1	10	2	8	2	1	0	0	0	0	1	3	-5
576	201	64	2	9	1	1	0	1	1	0	1	2	-5	2	9	2	0	0	1	0	1	0	3	-5
577	202	65	2	1	1	1	0	0	0	0	1	2	0	2	1	2	0	1	0	0	0	1	1	-5
578	202	65	2	2	1	0	0	0	1	0	1	1	-5	2	2	2	1	0	0	0	0	0	2	0
579	202	65	2	3	1	1	0	0	0	1	0	2	10	2	3	2	0	0	1	0	1	1	1	10
580	202	65	2	4	1	1	1	0	1	0	0	2	0	2	4	2	0	0	1	1	0	1	3	0
581	202	65	2	5	1	0	1	0	1	0	1	1	10	2	5	2	1	1	0	0	1	0	3	0
582	202	65	2	6	1	1	0	0	0	0	0	3	-5	2	6	2	0	1	0	1	0	1	2	0
583	202	65	2	7	1	0	0	1	0	0	0	1	0	2	7	2	1	0	0	1	0	1	3	10
584	202	65	2	8	1	0	0	1	0	1	0	1	10	2	8	2	1	0	0	0	0	1	3	-5
585	202	65	2	9	1	0	0	1	1	0	1	2	-5	2	9	2	1	0	1	0	1	0	3	-5
586	203	66	2	1	1	1	0	0	0	0	1	2	0	2	1	2	0	1	0	0	0	1	1	-5
587	203	66	2	2	1	0	0	0	1	0	1	1	-5	2	2	2	1	0	0	0	0	0	2	0
588	203	66	2	3	1	1	0	0	0	1	0	2	10	2	3	2	0	0	1	0	1	1	1	10
589	203	66	2	4	1	1	1	0	1	0	0	2	0	2	4	2	0	0	1	1	0	1	3	0
590	203	66	2	5	1	0	1	0	1	0	1	1	10	2	5	2	1	1	0	0	1	0	3	0
591	203	66	2	6	1	1	0	0	0	0	0	3	-5	2	6	2	0	1	0	1	0	1	2	0
592	203	66	2	7	1	0	0	1	0	0	0	1	0	2	7	2	1	0	0	1	0	1	3	10
593	203	66	2	8	1	0	0	1	0	1	0	1	10	2	8	2	1	0	0	0	0	1	3	-5
594	203	66	2	9	1	1	0	1	1	0	1	2	-5	2	9	2	0	0	1	0	1	0	3	-5
