# Supplementary material for: Patient and retina specialists’ preferences in neovascular age-related macular degeneration treatment. A discrete choice experiment
Source: PLoS One. 2021 Dec 31;16(12):e0261955. doi: 10.1371/journal.pone.0261955 (PMC8719669; doi:10.1371/journal.pone.0261955)
Supplement: S1 Dataset — (ZIP) [file pone.0261955.s003.zip › M-DataSet-PatientConjoint.csv]

Counter	ID	ID_discrete	Block1	Scenario1	Alternative1	Election1	Between0-5 letters1	Stable letters1	Less fluid1	Stable fluid1	Variable treatment1	Monitoring1	Treatment cost1	Block2	Scenario2	Alternative2	Election2	Between0-5 letters2	Stable letters2	Less fluid2	Stable fluid2	Variable treatment2	Monitoring2	Treatment cost2
1	44198	1	1	1	1	0	0	0	1	0	0	3	10	1	1	2	1	0	1	0	0	0	2	10
2	44198	1	1	2	1	1	0	0	0	1	1	1	0	1	2	2	0	1	0	1	0	0	1	10
3	44198	1	1	3	1	1	1	0	0	0	1	3	10	1	3	2	0	0	1	1	0	0	2	-5
4	44198	1	1	4	1	1	1	0	0	0	0	1	-5	1	4	2	0	1	0	0	1	1	2	-5
5	44198	1	1	5	1	1	1	0	0	1	1	3	0	1	5	2	0	1	0	0	0	0	3	10
6	44198	1	1	6	1	0	1	0	0	1	0	2	-5	1	6	2	1	0	1	0	0	1	1	0
7	44198	1	1	7	1	1	0	1	0	0	1	2	10	1	7	2	0	0	0	1	0	0	1	-5
8	44198	1	1	8	1	0	0	1	0	1	1	3	-5	1	8	2	1	0	0	0	1	0	1	0
9	44198	1	1	9	1	0	0	1	1	0	0	3	0	1	9	2	1	0	0	0	1	1	2	10
10	44229	2	1	1	1	0	0	0	1	0	0	3	10	1	1	2	1	0	1	0	0	0	2	10
11	44229	2	1	2	1	0	0	0	0	1	1	1	0	1	2	2	1	1	0	1	0	0	1	10
12	44229	2	1	3	1	0	1	0	0	0	1	3	10	1	3	2	1	0	1	1	0	0	2	-5
13	44229	2	1	4	1	0	1	0	0	0	0	1	-5	1	4	2	1	1	0	0	1	1	2	-5
14	44229	2	1	5	1	0	1	0	0	1	1	3	0	1	5	2	1	1	0	0	0	0	3	10
15	44229	2	1	6	1	0	1	0	0	1	0	2	-5	1	6	2	1	0	1	0	0	1	1	0
16	44229	2	1	7	1	0	0	1	0	0	1	2	10	1	7	2	1	0	0	1	0	0	1	-5
17	44229	2	1	8	1	0	0	1	0	1	1	3	-5	1	8	2	1	0	0	0	1	0	1	0
18	44229	2	1	9	1	0	0	1	1	0	0	3	0	1	9	2	1	0	0	0	1	1	2	10
19	44200	3	1	1	1	1	0	0	1	0	0	3	10	1	1	2	0	0	1	0	0	0	2	10
20	44200	3	1	2	1	1	0	0	0	1	1	1	0	1	2	2	0	1	0	1	0	0	1	10
21	44200	3	1	3	1	1	1	0	0	0	1	3	10	1	3	2	0	0	1	1	0	0	2	-5
22	44200	3	1	4	1	1	1	0	0	0	0	1	-5	1	4	2	0	1	0	0	1	1	2	-5
23	44200	3	1	5	1	0	1	0	0	1	1	3	0	1	5	2	1	1	0	0	0	0	3	10
24	44200	3	1	6	1	1	1	0	0	1	0	2	-5	1	6	2	0	0	1	0	0	1	1	0
25	44200	3	1	7	1	0	0	1	0	0	1	2	10	1	7	2	1	0	0	1	0	0	1	-5
26	44200	3	1	8	1	0	0	1	0	1	1	3	-5	1	8	2	1	0	0	0	1	0	1	0
27	44200	3	1	9	1	0	0	1	1	0	0	3	0	1	9	2	1	0	0	0	1	1	2	10
28	44231	4	1	1	1	1	0	0	1	0	0	3	10	1	1	2	0	0	1	0	0	0	2	10
29	44231	4	1	2	1	1	0	0	0	1	1	1	0	1	2	2	0	1	0	1	0	0	1	10
30	44231	4	1	3	1	1	1	0	0	0	1	3	10	1	3	2	0	0	1	1	0	0	2	-5
31	44231	4	1	4	1	1	1	0	0	0	0	1	-5	1	4	2	0	1	0	0	1	1	2	-5
32	44231	4	1	5	1	0	1	0	0	1	1	3	0	1	5	2	1	1	0	0	0	0	3	10
33	44231	4	1	6	1	0	1	0	0	1	0	2	-5	1	6	2	1	0	1	0	0	1	1	0
34	44231	4	1	7	1	1	0	1	0	0	1	2	10	1	7	2	0	0	0	1	0	0	1	-5
35	44231	4	1	8	1	0	0	1	0	1	1	3	-5	1	8	2	1	0	0	0	1	0	1	0
36	44231	4	1	9	1	0	0	1	1	0	0	3	0	1	9	2	1	0	0	0	1	1	2	10
37	44232	5	1	1	1	1	0	0	1	0	0	3	10	1	1	2	0	0	1	0	0	0	2	10
38	44232	5	1	2	1	1	0	0	0	1	1	1	0	1	2	2	0	1	0	1	0	0	1	10
39	44232	5	1	3	1	1	1	0	0	0	1	3	10	1	3	2	0	0	1	1	0	0	2	-5
40	44232	5	1	4	1	0	1	0	0	0	0	1	-5	1	4	2	1	1	0	0	1	1	2	-5
41	44232	5	1	5	1	1	1	0	0	1	1	3	0	1	5	2	0	1	0	0	0	0	3	10
42	44232	5	1	6	1	1	1	0	0	1	0	2	-5	1	6	2	0	0	1	0	0	1	1	0
43	44232	5	1	7	1	0	0	1	0	0	1	2	10	1	7	2	1	0	0	1	0	0	1	-5
44	44232	5	1	8	1	0	0	1	0	1	1	3	-5	1	8	2	1	0	0	0	1	0	1	0
45	44232	5	1	9	1	0	0	1	1	0	0	3	0	1	9	2	1	0	0	0	1	1	2	10
46	44260	6	1	1	1	1	0	0	1	0	0	3	10	1	1	2	0	0	1	0	0	0	2	10
47	44260	6	1	2	1	1	0	0	0	1	1	1	0	1	2	2	0	1	0	1	0	0	1	10
48	44260	6	1	3	1	1	1	0	0	0	1	3	10	1	3	2	0	0	1	1	0	0	2	-5
49	44260	6	1	4	1	0	1	0	0	0	0	1	-5	1	4	2	1	1	0	0	1	1	2	-5
50	44260	6	1	5	1	1	1	0	0	1	1	3	0	1	5	2	0	1	0	0	0	0	3	10
51	44260	6	1	6	1	1	1	0	0	1	0	2	-5	1	6	2	0	0	1	0	0	1	1	0
52	44260	6	1	7	1	1	0	1	0	0	1	2	10	1	7	2	0	0	0	1	0	0	1	-5
53	44260	6	1	8	1	1	0	1	0	1	1	3	-5	1	8	2	0	0	0	0	1	0	1	0
54	44260	6	1	9	1	0	0	1	1	0	0	3	0	1	9	2	1	0	0	0	1	1	2	10
55	44352	7	1	1	1	1	0	0	1	0	0	3	10	1	1	2	0	0	1	0	0	0	2	10
56	44352	7	1	2	1	1	0	0	0	1	1	1	0	1	2	2	0	1	0	1	0	0	1	10
57	44352	7	1	3	1	1	1	0	0	0	1	3	10	1	3	2	0	0	1	1	0	0	2	-5
58	44352	7	1	4	1	0	1	0	0	0	0	1	-5	1	4	2	1	1	0	0	1	1	2	-5
59	44352	7	1	5	1	1	1	0	0	1	1	3	0	1	5	2	0	1	0	0	0	0	3	10
60	44352	7	1	6	1	1	1	0	0	1	0	2	-5	1	6	2	0	0	1	0	0	1	1	0
61	44352	7	1	7	1	0	0	1	0	0	1	2	10	1	7	2	1	0	0	1	0	0	1	-5
62	44352	7	1	8	1	0	0	1	0	1	1	3	-5	1	8	2	1	0	0	0	1	0	1	0
63	44352	7	1	9	1	0	0	1	1	0	0	3	0	1	9	2	1	0	0	0	1	1	2	10
64	44382	8	1	1	1	1	0	0	1	0	0	3	10	1	1	2	0	0	1	0	0	0	2	10
65	44382	8	1	2	1	1	0	0	0	1	1	1	0	1	2	2	0	1	0	1	0	0	1	10
66	44382	8	1	3	1	1	1	0	0	0	1	3	10	1	3	2	0	0	1	1	0	0	2	-5
67	44382	8	1	4	1	0	1	0	0	0	0	1	-5	1	4	2	1	1	0	0	1	1	2	-5
68	44382	8	1	5	1	1	1	0	0	1	1	3	0	1	5	2	0	1	0	0	0	0	3	10
69	44382	8	1	6	1	1	1	0	0	1	0	2	-5	1	6	2	0	0	1	0	0	1	1	0
70	44382	8	1	7	1	0	0	1	0	0	1	2	10	1	7	2	1	0	0	1	0	0	1	-5
71	44382	8	1	8	1	0	0	1	0	1	1	3	-5	1	8	2	1	0	0	0	1	0	1	0
72	44382	8	1	9	1	0	0	1	1	0	0	3	0	1	9	2	1	0	0	0	1	1	2	10
73	44205	9	1	1	1	1	0	0	1	0	0	3	10	1	1	2	0	0	1	0	0	0	2	10
74	44205	9	1	2	1	0	0	0	0	1	1	1	0	1	2	2	1	1	0	1	0	0	1	10
75	44205	9	1	3	1	0	1	0	0	0	1	3	10	1	3	2	1	0	1	1	0	0	2	-5
76	44205	9	1	4	1	1	1	0	0	0	0	1	-5	1	4	2	0	1	0	0	1	1	2	-5
77	44205	9	1	5	1	1	1	0	0	1	1	3	0	1	5	2	0	1	0	0	0	0	3	10
78	44205	9	1	6	1	1	1	0	0	1	0	2	-5	1	6	2	0	0	1	0	0	1	1	0
79	44205	9	1	7	1	0	0	1	0	0	1	2	10	1	7	2	1	0	0	1	0	0	1	-5
80	44205	9	1	8	1	0	0	1	0	1	1	3	-5	1	8	2	1	0	0	0	1	0	1	0
81	44205	9	1	9	1	1	0	1	1	0	0	3	0	1	9	2	0	0	0	0	1	1	2	10
82	44236	10	1	1	1	1	0	0	1	0	0	3	10	1	1	2	0	0	1	0	0	0	2	10
83	44236	10	1	2	1	1	0	0	0	1	1	1	0	1	2	2	0	1	0	1	0	0	1	10
84	44236	10	1	3	1	0	1	0	0	0	1	3	10	1	3	2	1	0	1	1	0	0	2	-5
85	44236	10	1	4	1	0	1	0	0	0	0	1	-5	1	4	2	1	1	0	0	1	1	2	-5
86	44236	10	1	5	1	1	1	0	0	1	1	3	0	1	5	2	0	1	0	0	0	0	3	10
87	44236	10	1	6	1	1	1	0	0	1	0	2	-5	1	6	2	0	0	1	0	0	1	1	0
88	44236	10	1	7	1	0	0	1	0	0	1	2	10	1	7	2	1	0	0	1	0	0	1	-5
89	44236	10	1	8	1	1	0	1	0	1	1	3	-5	1	8	2	0	0	0	0	1	0	1	0
90	44236	10	1	9	1	1	0	1	1	0	0	3	0	1	9	2	0	0	0	0	1	1	2	10
91	44295	11	1	1	1	1	0	0	1	0	0	3	10	1	1	2	0	0	1	0	0	0	2	10
92	44295	11	1	2	1	1	0	0	0	1	1	1	0	1	2	2	0	1	0	1	0	0	1	10
93	44295	11	1	3	1	0	1	0	0	0	1	3	10	1	3	2	1	0	1	1	0	0	2	-5
94	44295	11	1	4	1	0	1	0	0	0	0	1	-5	1	4	2	1	1	0	0	1	1	2	-5
95	44295	11	1	5	1	1	1	0	0	1	1	3	0	1	5	2	0	1	0	0	0	0	3	10
96	44295	11	1	6	1	1	1	0	0	1	0	2	-5	1	6	2	0	0	1	0	0	1	1	0
97	44295	11	1	7	1	0	0	1	0	0	1	2	10	1	7	2	1	0	0	1	0	0	1	-5
98	44295	11	1	8	1	0	0	1	0	1	1	3	-5	1	8	2	1	0	0	0	1	0	1	0
99	44295	11	1	9	1	1	0	1	1	0	0	3	0	1	9	2	0	0	0	0	1	1	2	10
100	44325	12	1	1	1	1	0	0	1	0	0	3	10	1	1	2	0	0	1	0	0	0	2	10
101	44325	12	1	2	1	1	0	0	0	1	1	1	0	1	2	2	0	1	0	1	0	0	1	10
102	44325	12	1	3	1	0	1	0	0	0	1	3	10	1	3	2	1	0	1	1	0	0	2	-5
103	44325	12	1	4	1	0	1	0	0	0	0	1	-5	1	4	2	1	1	0	0	1	1	2	-5
104	44325	12	1	5	1	1	1	0	0	1	1	3	0	1	5	2	0	1	0	0	0	0	3	10
105	44325	12	1	6	1	1	1	0	0	1	0	2	-5	1	6	2	0	0	1	0	0	1	1	0
106	44325	12	1	7	1	0	0	1	0	0	1	2	10	1	7	2	1	0	0	1	0	0	1	-5
107	44325	12	1	8	1	1	0	1	0	1	1	3	-5	1	8	2	0	0	0	0	1	0	1	0
108	44325	12	1	9	1	0	0	1	1	0	0	3	0	1	9	2	1	0	0	0	1	1	2	10
109	44356	13	1	1	1	1	0	0	1	0	0	3	10	1	1	2	0	0	1	0	0	0	2	10
110	44356	13	1	2	1	0	0	0	0	1	1	1	0	1	2	2	1	1	0	1	0	0	1	10
111	44356	13	1	3	1	0	1	0	0	0	1	3	10	1	3	2	1	0	1	1	0	0	2	-5
112	44356	13	1	4	1	1	1	0	0	0	0	1	-5	1	4	2	0	1	0	0	1	1	2	-5
113	44356	13	1	5	1	0	1	0	0	1	1	3	0	1	5	2	1	1	0	0	0	0	3	10
114	44356	13	1	6	1	0	1	0	0	1	0	2	-5	1	6	2	1	0	1	0	0	1	1	0
115	44356	13	1	7	1	1	0	1	0	0	1	2	10	1	7	2	0	0	0	1	0	0	1	-5
116	44356	13	1	8	1	1	0	1	0	1	1	3	-5	1	8	2	0	0	0	0	1	0	1	0
117	44356	13	1	9	1	0	0	1	1	0	0	3	0	1	9	2	1	0	0	0	1	1	2	10
118	44386	14	1	1	1	0	0	0	1	0	0	3	10	1	1	2	1	0	1	0	0	0	2	10
119	44386	14	1	2	1	1	0	0	0	1	1	1	0	1	2	2	0	1	0	1	0	0	1	10
120	44386	14	1	3	1	1	1	0	0	0	1	3	10	1	3	2	0	0	1	1	0	0	2	-5
121	44386	14	1	4	1	0	1	0	0	0	0	1	-5	1	4	2	1	1	0	0	1	1	2	-5
122	44386	14	1	5	1	0	1	0	0	1	1	3	0	1	5	2	1	1	0	0	0	0	3	10
123	44386	14	1	6	1	1	1	0	0	1	0	2	-5	1	6	2	0	0	1	0	0	1	1	0
124	44386	14	1	7	1	1	0	1	0	0	1	2	10	1	7	2	0	0	0	1	0	0	1	-5
125	44386	14	1	8	1	1	0	1	0	1	1	3	-5	1	8	2	0	0	0	0	1	0	1	0
126	44386	14	1	9	1	1	0	1	1	0	0	3	0	1	9	2	0	0	0	0	1	1	2	10
127	44417	15	1	1	1	1	0	0	1	0	0	3	10	1	1	2	0	0	1	0	0	0	2	10
128	44417	15	1	2	1	1	0	0	0	1	1	1	0	1	2	2	0	1	0	1	0	0	1	10
129	44417	15	1	3	1	0	1	0	0	0	1	3	10	1	3	2	1	0	1	1	0	0	2	-5
130	44417	15	1	4	1	0	1	0	0	0	0	1	-5	1	4	2	1	1	0	0	1	1	2	-5
131	44417	15	1	5	1	1	1	0	0	1	1	3	0	1	5	2	0	1	0	0	0	0	3	10
132	44417	15	1	6	1	1	1	0	0	1	0	2	-5	1	6	2	0	0	1	0	0	1	1	0
133	44417	15	1	7	1	0	0	1	0	0	1	2	10	1	7	2	1	0	0	1	0	0	1	-5
134	44417	15	1	8	1	0	0	1	0	1	1	3	-5	1	8	2	1	0	0	0	1	0	1	0
135	44417	15	1	9	1	1	0	1	1	0	0	3	0	1	9	2	0	0	0	0	1	1	2	10
136	44478	16	1	1	1	1	0	0	1	0	0	3	10	1	1	2	0	0	1	0	0	0	2	10
137	44478	16	1	2	1	1	0	0	0	1	1	1	0	1	2	2	0	1	0	1	0	0	1	10
138	44478	16	1	3	1	0	1	0	0	0	1	3	10	1	3	2	1	0	1	1	0	0	2	-5
139	44478	16	1	4	1	0	1	0	0	0	0	1	-5	1	4	2	1	1	0	0	1	1	2	-5
140	44478	16	1	5	1	1	1	0	0	1	1	3	0	1	5	2	0	1	0	0	0	0	3	10
141	44478	16	1	6	1	1	1	0	0	1	0	2	-5	1	6	2	0	0	1	0	0	1	1	0
142	44478	16	1	7	1	1	0	1	0	0	1	2	10	1	7	2	0	0	0	1	0	0	1	-5
143	44478	16	1	8	1	1	0	1	0	1	1	3	-5	1	8	2	0	0	0	0	1	0	1	0
144	44478	16	1	9	1	0	0	1	1	0	0	3	0	1	9	2	1	0	0	0	1	1	2	10
145	44509	17	1	1	1	1	0	0	1	0	0	3	10	1	1	2	0	0	1	0	0	0	2	10
146	44509	17	1	2	1	1	0	0	0	1	1	1	0	1	2	2	0	1	0	1	0	0	1	10
147	44509	17	1	3	1	1	1	0	0	0	1	3	10	1	3	2	0	0	1	1	0	0	2	-5
148	44509	17	1	4	1	0	1	0	0	0	0	1	-5	1	4	2	1	1	0	0	1	1	2	-5
149	44509	17	1	5	1	1	1	0	0	1	1	3	0	1	5	2	0	1	0	0	0	0	3	10
150	44509	17	1	6	1	1	1	0	0	1	0	2	-5	1	6	2	0	0	1	0	0	1	1	0
151	44509	17	1	7	1	0	0	1	0	0	1	2	10	1	7	2	1	0	0	1	0	0	1	-5
152	44509	17	1	8	1	0	0	1	0	1	1	3	-5	1	8	2	1	0	0	0	1	0	1	0
153	44509	17	1	9	1	0	0	1	1	0	0	3	0	1	9	2	1	0	0	0	1	1	2	10
154	44206	18	1	1	1	1	0	0	1	0	0	3	10	1	1	2	0	0	1	0	0	0	2	10
155	44206	18	1	2	1	1	0	0	0	1	1	1	0	1	2	2	0	1	0	1	0	0	1	10
156	44206	18	1	3	1	1	1	0	0	0	1	3	10	1	3	2	0	0	1	1	0	0	2	-5
157	44206	18	1	4	1	0	1	0	0	0	0	1	-5	1	4	2	1	1	0	0	1	1	2	-5
158	44206	18	1	5	1	1	1	0	0	1	1	3	0	1	5	2	0	1	0	0	0	0	3	10
159	44206	18	1	6	1	0	1	0	0	1	0	2	-5	1	6	2	1	0	1	0	0	1	1	0
160	44206	18	1	7	1	1	0	1	0	0	1	2	10	1	7	2	0	0	0	1	0	0	1	-5
161	44206	18	1	8	1	1	0	1	0	1	1	3	-5	1	8	2	0	0	0	0	1	0	1	0
162	44206	18	1	9	1	0	0	1	1	0	0	3	0	1	9	2	1	0	0	0	1	1	2	10
163	44237	19	1	1	1	1	0	0	1	0	0	3	10	1	1	2	0	0	1	0	0	0	2	10
164	44237	19	1	2	1	1	0	0	0	1	1	1	0	1	2	2	0	1	0	1	0	0	1	10
165	44237	19	1	3	1	1	1	0	0	0	1	3	10	1	3	2	0	0	1	1	0	0	2	-5
166	44237	19	1	4	1	0	1	0	0	0	0	1	-5	1	4	2	1	1	0	0	1	1	2	-5
167	44237	19	1	5	1	1	1	0	0	1	1	3	0	1	5	2	0	1	0	0	0	0	3	10
168	44237	19	1	6	1	0	1	0	0	1	0	2	-5	1	6	2	1	0	1	0	0	1	1	0
169	44237	19	1	7	1	0	0	1	0	0	1	2	10	1	7	2	1	0	0	1	0	0	1	-5
170	44237	19	1	8	1	0	0	1	0	1	1	3	-5	1	8	2	1	0	0	0	1	0	1	0
171	44237	19	1	9	1	0	0	1	1	0	0	3	0	1	9	2	1	0	0	0	1	1	2	10
172	44296	20	1	1	1	1	0	0	1	0	0	3	10	1	1	2	0	0	1	0	0	0	2	10
173	44296	20	1	2	1	0	0	0	0	1	1	1	0	1	2	2	1	1	0	1	0	0	1	10
174	44296	20	1	3	1	0	1	0	0	0	1	3	10	1	3	2	1	0	1	1	0	0	2	-5
175	44296	20	1	4	1	0	1	0	0	0	0	1	-5	1	4	2	1	1	0	0	1	1	2	-5
176	44296	20	1	5	1	0	1	0	0	1	1	3	0	1	5	2	1	1	0	0	0	0	3	10
177	44296	20	1	6	1	1	1	0	0	1	0	2	-5	1	6	2	0	0	1	0	0	1	1	0
178	44296	20	1	7	1	0	0	1	0	0	1	2	10	1	7	2	1	0	0	1	0	0	1	-5
179	44296	20	1	8	1	0	0	1	0	1	1	3	-5	1	8	2	1	0	0	0	1	0	1	0
180	44296	20	1	9	1	0	0	1	1	0	0	3	0	1	9	2	1	0	0	0	1	1	2	10
181	44326	21	1	1	1	1	0	0	1	0	0	3	10	1	1	2	0	0	1	0	0	0	2	10
182	44326	21	1	2	1	0	0	0	0	1	1	1	0	1	2	2	1	1	0	1	0	0	1	10
183	44326	21	1	3	1	1	1	0	0	0	1	3	10	1	3	2	0	0	1	1	0	0	2	-5
184	44326	21	1	4	1	1	1	0	0	0	0	1	-5	1	4	2	0	1	0	0	1	1	2	-5
185	44326	21	1	5	1	0	1	0	0	1	1	3	0	1	5	2	1	1	0	0	0	0	3	10
186	44326	21	1	6	1	1	1	0	0	1	0	2	-5	1	6	2	0	0	1	0	0	1	1	0
187	44326	21	1	7	1	0	0	1	0	0	1	2	10	1	7	2	1	0	0	1	0	0	1	-5
188	44326	21	1	8	1	0	0	1	0	1	1	3	-5	1	8	2	1	0	0	0	1	0	1	0
189	44326	21	1	9	1	0	0	1	1	0	0	3	0	1	9	2	1	0	0	0	1	1	2	10
190	44357	22	1	1	1	1	0	0	1	0	0	3	10	1	1	2	0	0	1	0	0	0	2	10
191	44357	22	1	2	1	1	0	0	0	1	1	1	0	1	2	2	0	1	0	1	0	0	1	10
192	44357	22	1	3	1	0	1	0	0	0	1	3	10	1	3	2	1	0	1	1	0	0	2	-5
193	44357	22	1	4	1	1	1	0	0	0	0	1	-5	1	4	2	0	1	0	0	1	1	2	-5
194	44357	22	1	5	1	1	1	0	0	1	1	3	0	1	5	2	0	1	0	0	0	0	3	10
195	44357	22	1	6	1	0	1	0	0	1	0	2	-5	1	6	2	1	0	1	0	0	1	1	0
196	44357	22	1	7	1	1	0	1	0	0	1	2	10	1	7	2	0	0	0	1	0	0	1	-5
197	44357	22	1	8	1	1	0	1	0	1	1	3	-5	1	8	2	0	0	0	0	1	0	1	0
198	44357	22	1	9	1	0	0	1	1	0	0	3	0	1	9	2	1	0	0	0	1	1	2	10
199	44387	23	1	1	1	1	0	0	1	0	0	3	10	1	1	2	0	0	1	0	0	0	2	10
200	44387	23	1	2	1	1	0	0	0	1	1	1	0	1	2	2	0	1	0	1	0	0	1	10
201	44387	23	1	3	1	1	1	0	0	0	1	3	10	1	3	2	0	0	1	1	0	0	2	-5
202	44387	23	1	4	1	0	1	0	0	0	0	1	-5	1	4	2	1	1	0	0	1	1	2	-5
203	44387	23	1	5	1	1	1	0	0	1	1	3	0	1	5	2	0	1	0	0	0	0	3	10
204	44387	23	1	6	1	0	1	0	0	1	0	2	-5	1	6	2	1	0	1	0	0	1	1	0
205	44387	23	1	7	1	0	0	1	0	0	1	2	10	1	7	2	1	0	0	1	0	0	1	-5
206	44387	23	1	8	1	0	0	1	0	1	1	3	-5	1	8	2	1	0	0	0	1	0	1	0
207	44387	23	1	9	1	0	0	1	1	0	0	3	0	1	9	2	1	0	0	0	1	1	2	10
208	44208	24	1	1	1	1	0	0	1	0	0	3	10	1	1	2	0	0	1	0	0	0	2	10
209	44208	24	1	2	1	1	0	0	0	1	1	1	0	1	2	2	0	1	0	1	0	0	1	10
210	44208	24	1	3	1	1	1	0	0	0	1	3	10	1	3	2	0	0	1	1	0	0	2	-5
211	44208	24	1	4	1	1	1	0	0	0	0	1	-5	1	4	2	0	1	0	0	1	1	2	-5
212	44208	24	1	5	1	0	1	0	0	1	1	3	0	1	5	2	1	1	0	0	0	0	3	10
213	44208	24	1	6	1	1	1	0	0	1	0	2	-5	1	6	2	0	0	1	0	0	1	1	0
214	44208	24	1	7	1	0	0	1	0	0	1	2	10	1	7	2	1	0	0	1	0	0	1	-5
215	44208	24	1	8	1	0	0	1	0	1	1	3	-5	1	8	2	1	0	0	0	1	0	1	0
216	44208	24	1	9	1	0	0	1	1	0	0	3	0	1	9	2	1	0	0	0	1	1	2	10
217	44239	25	1	1	1	1	0	0	1	0	0	3	10	1	1	2	0	0	1	0	0	0	2	10
218	44239	25	1	2	1	1	0	0	0	1	1	1	0	1	2	2	0	1	0	1	0	0	1	10
219	44239	25	1	3	1	1	1	0	0	0	1	3	10	1	3	2	0	0	1	1	0	0	2	-5
220	44239	25	1	4	1	0	1	0	0	0	0	1	-5	1	4	2	1	1	0	0	1	1	2	-5
221	44239	25	1	5	1	1	1	0	0	1	1	3	0	1	5	2	0	1	0	0	0	0	3	10
222	44239	25	1	6	1	0	1	0	0	1	0	2	-5	1	6	2	1	0	1	0	0	1	1	0
223	44239	25	1	7	1	0	0	1	0	0	1	2	10	1	7	2	1	0	0	1	0	0	1	-5
224	44239	25	1	8	1	1	0	1	0	1	1	3	-5	1	8	2	0	0	0	0	1	0	1	0
225	44239	25	1	9	1	0	0	1	1	0	0	3	0	1	9	2	1	0	0	0	1	1	2	10
226	44328	26	1	1	1	1	0	0	1	0	0	3	10	1	1	2	0	0	1	0	0	0	2	10
227	44328	26	1	2	1	1	0	0	0	1	1	1	0	1	2	2	0	1	0	1	0	0	1	10
228	44328	26	1	3	1	1	1	0	0	0	1	3	10	1	3	2	0	0	1	1	0	0	2	-5
229	44328	26	1	4	1	0	1	0	0	0	0	1	-5	1	4	2	1	1	0	0	1	1	2	-5
230	44328	26	1	5	1	1	1	0	0	1	1	3	0	1	5	2	0	1	0	0	0	0	3	10
231	44328	26	1	6	1	1	1	0	0	1	0	2	-5	1	6	2	0	0	1	0	0	1	1	0
232	44328	26	1	7	1	0	0	1	0	0	1	2	10	1	7	2	1	0	0	1	0	0	1	-5
233	44328	26	1	8	1	1	0	1	0	1	1	3	-5	1	8	2	0	0	0	0	1	0	1	0
234	44328	26	1	9	1	1	0	1	1	0	0	3	0	1	9	2	0	0	0	0	1	1	2	10
235	44359	27	1	1	1	1	0	0	1	0	0	3	10	1	1	2	0	0	1	0	0	0	2	10
236	44359	27	1	2	1	1	0	0	0	1	1	1	0	1	2	2	0	1	0	1	0	0	1	10
237	44359	27	1	3	1	1	1	0	0	0	1	3	10	1	3	2	0	0	1	1	0	0	2	-5
238	44359	27	1	4	1	1	1	0	0	0	0	1	-5	1	4	2	0	1	0	0	1	1	2	-5
239	44359	27	1	5	1	1	1	0	0	1	1	3	0	1	5	2	0	1	0	0	0	0	3	10
240	44359	27	1	6	1	1	1	0	0	1	0	2	-5	1	6	2	0	0	1	0	0	1	1	0
241	44359	27	1	7	1	0	0	1	0	0	1	2	10	1	7	2	1	0	0	1	0	0	1	-5
242	44359	27	1	8	1	0	0	1	0	1	1	3	-5	1	8	2	1	0	0	0	1	0	1	0
243	44359	27	1	9	1	0	0	1	1	0	0	3	0	1	9	2	1	0	0	0	1	1	2	10
244	44389	28	1	1	1	1	0	0	1	0	0	3	10	1	1	2	0	0	1	0	0	0	2	10
245	44389	28	1	2	1	1	0	0	0	1	1	1	0	1	2	2	0	1	0	1	0	0	1	10
246	44389	28	1	3	1	1	1	0	0	0	1	3	10	1	3	2	0	0	1	1	0	0	2	-5
247	44389	28	1	4	1	0	1	0	0	0	0	1	-5	1	4	2	1	1	0	0	1	1	2	-5
248	44389	28	1	5	1	0	1	0	0	1	1	3	0	1	5	2	1	1	0	0	0	0	3	10
249	44389	28	1	6	1	0	1	0	0	1	0	2	-5	1	6	2	1	0	1	0	0	1	1	0
250	44389	28	1	7	1	0	0	1	0	0	1	2	10	1	7	2	1	0	0	1	0	0	1	-5
251	44389	28	1	8	1	0	0	1	0	1	1	3	-5	1	8	2	1	0	0	0	1	0	1	0
252	44389	28	1	9	1	0	0	1	1	0	0	3	0	1	9	2	1	0	0	0	1	1	2	10
253	44451	29	1	1	1	1	0	0	1	0	0	3	10	1	1	2	0	0	1	0	0	0	2	10
254	44451	29	1	2	1	1	0	0	0	1	1	1	0	1	2	2	0	1	0	1	0	0	1	10
255	44451	29	1	3	1	1	1	0	0	0	1	3	10	1	3	2	0	0	1	1	0	0	2	-5
256	44451	29	1	4	1	0	1	0	0	0	0	1	-5	1	4	2	1	1	0	0	1	1	2	-5
257	44451	29	1	5	1	1	1	0	0	1	1	3	0	1	5	2	0	1	0	0	0	0	3	10
258	44451	29	1	6	1	1	1	0	0	1	0	2	-5	1	6	2	0	0	1	0	0	1	1	0
259	44451	29	1	7	1	0	0	1	0	0	1	2	10	1	7	2	1	0	0	1	0	0	1	-5
260	44451	29	1	8	1	0	0	1	0	1	1	3	-5	1	8	2	1	0	0	0	1	0	1	0
261	44451	29	1	9	1	0	0	1	1	0	0	3	0	1	9	2	1	0	0	0	1	1	2	10
262	44481	30	1	1	1	1	0	0	1	0	0	3	10	1	1	2	0	0	1	0	0	0	2	10
263	44481	30	1	2	1	1	0	0	0	1	1	1	0	1	2	2	0	1	0	1	0	0	1	10
264	44481	30	1	3	1	1	1	0	0	0	1	3	10	1	3	2	0	0	1	1	0	0	2	-5
265	44481	30	1	4	1	0	1	0	0	0	0	1	-5	1	4	2	1	1	0	0	1	1	2	-5
266	44481	30	1	5	1	1	1	0	0	1	1	3	0	1	5	2	0	1	0	0	0	0	3	10
267	44481	30	1	6	1	1	1	0	0	1	0	2	-5	1	6	2	0	0	1	0	0	1	1	0
268	44481	30	1	7	1	0	0	1	0	0	1	2	10	1	7	2	1	0	0	1	0	0	1	-5
269	44481	30	1	8	1	0	0	1	0	1	1	3	-5	1	8	2	1	0	0	0	1	0	1	0
270	44481	30	1	9	1	0	0	1	1	0	0	3	0	1	9	2	1	0	0	0	1	1	2	10
271	44512	31	1	1	1	1	0	0	1	0	0	3	10	1	1	2	0	0	1	0	0	0	2	10
272	44512	31	1	2	1	1	0	0	0	1	1	1	0	1	2	2	0	1	0	1	0	0	1	10
273	44512	31	1	3	1	1	1	0	0	0	1	3	10	1	3	2	0	0	1	1	0	0	2	-5
274	44512	31	1	4	1	0	1	0	0	0	0	1	-5	1	4	2	1	1	0	0	1	1	2	-5
275	44512	31	1	5	1	1	1	0	0	1	1	3	0	1	5	2	0	1	0	0	0	0	3	10
276	44512	31	1	6	1	1	1	0	0	1	0	2	-5	1	6	2	0	0	1	0	0	1	1	0
277	44512	31	1	7	1	0	0	1	0	0	1	2	10	1	7	2	1	0	0	1	0	0	1	-5
278	44512	31	1	8	1	0	0	1	0	1	1	3	-5	1	8	2	1	0	0	0	1	0	1	0
279	44512	31	1	9	1	0	0	1	1	0	0	3	0	1	9	2	1	0	0	0	1	1	2	10
280	44209	32	1	1	1	1	0	0	1	0	0	3	10	1	1	2	0	0	1	0	0	0	2	10
281	44209	32	1	2	1	1	0	0	0	1	1	1	0	1	2	2	0	1	0	1	0	0	1	10
282	44209	32	1	3	1	1	1	0	0	0	1	3	10	1	3	2	0	0	1	1	0	0	2	-5
283	44209	32	1	4	1	0	1	0	0	0	0	1	-5	1	4	2	1	1	0	0	1	1	2	-5
284	44209	32	1	5	1	0	1	0	0	1	1	3	0	1	5	2	1	1	0	0	0	0	3	10
285	44209	32	1	6	1	1	1	0	0	1	0	2	-5	1	6	2	0	0	1	0	0	1	1	0
286	44209	32	1	7	1	0	0	1	0	0	1	2	10	1	7	2	1	0	0	1	0	0	1	-5
287	44209	32	1	8	1	0	0	1	0	1	1	3	-5	1	8	2	1	0	0	0	1	0	1	0
288	44209	32	1	9	1	0	0	1	1	0	0	3	0	1	9	2	1	0	0	0	1	1	2	10
289	44240	33	1	1	1	1	0	0	1	0	0	3	10	1	1	2	0	0	1	0	0	0	2	10
290	44240	33	1	2	1	1	0	0	0	1	1	1	0	1	2	2	0	1	0	1	0	0	1	10
291	44240	33	1	3	1	1	1	0	0	0	1	3	10	1	3	2	0	0	1	1	0	0	2	-5
292	44240	33	1	4	1	0	1	0	0	0	0	1	-5	1	4	2	1	1	0	0	1	1	2	-5
293	44240	33	1	5	1	1	1	0	0	1	1	3	0	1	5	2	0	1	0	0	0	0	3	10
294	44240	33	1	6	1	1	1	0	0	1	0	2	-5	1	6	2	0	0	1	0	0	1	1	0
295	44240	33	1	7	1	0	0	1	0	0	1	2	10	1	7	2	1	0	0	1	0	0	1	-5
296	44240	33	1	8	1	0	0	1	0	1	1	3	-5	1	8	2	1	0	0	0	1	0	1	0
297	44240	33	1	9	1	0	0	1	1	0	0	3	0	1	9	2	1	0	0	0	1	1	2	10
298	44299	34	1	1	1	1	0	0	1	0	0	3	10	1	1	2	0	0	1	0	0	0	2	10
299	44299	34	1	2	1	1	0	0	0	1	1	1	0	1	2	2	0	1	0	1	0	0	1	10
300	44299	34	1	3	1	1	1	0	0	0	1	3	10	1	3	2	0	0	1	1	0	0	2	-5
301	44299	34	1	4	1	1	1	0	0	0	0	1	-5	1	4	2	0	1	0	0	1	1	2	-5
302	44299	34	1	5	1	0	1	0	0	1	1	3	0	1	5	2	1	1	0	0	0	0	3	10
303	44299	34	1	6	1	1	1	0	0	1	0	2	-5	1	6	2	0	0	1	0	0	1	1	0
304	44299	34	1	7	1	0	0	1	0	0	1	2	10	1	7	2	1	0	0	1	0	0	1	-5
305	44299	34	1	8	1	0	0	1	0	1	1	3	-5	1	8	2	1	0	0	0	1	0	1	0
306	44299	34	1	9	1	0	0	1	1	0	0	3	0	1	9	2	1	0	0	0	1	1	2	10
307	44329	35	1	1	1	1	0	0	1	0	0	3	10	1	1	2	0	0	1	0	0	0	2	10
308	44329	35	1	2	1	1	0	0	0	1	1	1	0	1	2	2	0	1	0	1	0	0	1	10
309	44329	35	1	3	1	1	1	0	0	0	1	3	10	1	3	2	0	0	1	1	0	0	2	-5
310	44329	35	1	4	1	0	1	0	0	0	0	1	-5	1	4	2	1	1	0	0	1	1	2	-5
311	44329	35	1	5	1	0	1	0	0	1	1	3	0	1	5	2	1	1	0	0	0	0	3	10
312	44329	35	1	6	1	1	1	0	0	1	0	2	-5	1	6	2	0	0	1	0	0	1	1	0
313	44329	35	1	7	1	0	0	1	0	0	1	2	10	1	7	2	1	0	0	1	0	0	1	-5
314	44329	35	1	8	1	1	0	1	0	1	1	3	-5	1	8	2	0	0	0	0	1	0	1	0
315	44329	35	1	9	1	0	0	1	1	0	0	3	0	1	9	2	1	0	0	0	1	1	2	10
316	44360	36	1	1	1	1	0	0	1	0	0	3	10	1	1	2	0	0	1	0	0	0	2	10
317	44360	36	1	2	1	1	0	0	0	1	1	1	0	1	2	2	0	1	0	1	0	0	1	10
318	44360	36	1	3	1	1	1	0	0	0	1	3	10	1	3	2	0	0	1	1	0	0	2	-5
319	44360	36	1	4	1	0	1	0	0	0	0	1	-5	1	4	2	1	1	0	0	1	1	2	-5
320	44360	36	1	5	1	1	1	0	0	1	1	3	0	1	5	2	0	1	0	0	0	0	3	10
321	44360	36	1	6	1	1	1	0	0	1	0	2	-5	1	6	2	0	0	1	0	0	1	1	0
322	44360	36	1	7	1	0	0	1	0	0	1	2	10	1	7	2	1	0	0	1	0	0	1	-5
323	44360	36	1	8	1	0	0	1	0	1	1	3	-5	1	8	2	1	0	0	0	1	0	1	0
324	44360	36	1	9	1	0	0	1	1	0	0	3	0	1	9	2	1	0	0	0	1	1	2	10
325	44421	37	1	1	1	1	0	0	1	0	0	3	10	1	1	2	0	0	1	0	0	0	2	10
326	44421	37	1	2	1	1	0	0	0	1	1	1	0	1	2	2	0	1	0	1	0	0	1	10
327	44421	37	1	3	1	1	1	0	0	0	1	3	10	1	3	2	0	0	1	1	0	0	2	-5
328	44421	37	1	4	1	1	1	0	0	0	0	1	-5	1	4	2	0	1	0	0	1	1	2	-5
329	44421	37	1	5	1	0	1	0	0	1	1	3	0	1	5	2	1	1	0	0	0	0	3	10
330	44421	37	1	6	1	1	1	0	0	1	0	2	-5	1	6	2	0	0	1	0	0	1	1	0
331	44421	37	1	7	1	0	0	1	0	0	1	2	10	1	7	2	1	0	0	1	0	0	1	-5
332	44421	37	1	8	1	0	0	1	0	1	1	3	-5	1	8	2	1	0	0	0	1	0	1	0
333	44421	37	1	9	1	0	0	1	1	0	0	3	0	1	9	2	1	0	0	0	1	1	2	10
334	44452	38	1	1	1	1	0	0	1	0	0	3	10	1	1	2	0	0	1	0	0	0	2	10
335	44452	38	1	2	1	1	0	0	0	1	1	1	0	1	2	2	0	1	0	1	0	0	1	10
336	44452	38	1	3	1	1	1	0	0	0	1	3	10	1	3	2	0	0	1	1	0	0	2	-5
337	44452	38	1	4	1	0	1	0	0	0	0	1	-5	1	4	2	1	1	0	0	1	1	2	-5
338	44452	38	1	5	1	1	1	0	0	1	1	3	0	1	5	2	0	1	0	0	0	0	3	10
339	44452	38	1	6	1	1	1	0	0	1	0	2	-5	1	6	2	0	0	1	0	0	1	1	0
340	44452	38	1	7	1	0	0	1	0	0	1	2	10	1	7	2	1	0	0	1	0	0	1	-5
341	44452	38	1	8	1	0	0	1	0	1	1	3	-5	1	8	2	1	0	0	0	1	0	1	0
342	44452	38	1	9	1	0	0	1	1	0	0	3	0	1	9	2	1	0	0	0	1	1	2	10
343	44513	39	1	1	1	1	0	0	1	0	0	3	10	1	1	2	0	0	1	0	0	0	2	10
344	44513	39	1	2	1	1	0	0	0	1	1	1	0	1	2	2	0	1	0	1	0	0	1	10
345	44513	39	1	3	1	1	1	0	0	0	1	3	10	1	3	2	0	0	1	1	0	0	2	-5
346	44513	39	1	4	1	0	1	0	0	0	0	1	-5	1	4	2	1	1	0	0	1	1	2	-5
347	44513	39	1	5	1	0	1	0	0	1	1	3	0	1	5	2	1	1	0	0	0	0	3	10
348	44513	39	1	6	1	1	1	0	0	1	0	2	-5	1	6	2	0	0	1	0	0	1	1	0
349	44513	39	1	7	1	0	0	1	0	0	1	2	10	1	7	2	1	0	0	1	0	0	1	-5
350	44513	39	1	8	1	0	0	1	0	1	1	3	-5	1	8	2	1	0	0	0	1	0	1	0
351	44513	39	1	9	1	0	0	1	1	0	0	3	0	1	9	2	1	0	0	0	1	1	2	10
352	44543	40	1	1	1	1	0	0	1	0	0	3	10	1	1	2	0	0	1	0	0	0	2	10
353	44543	40	1	2	1	1	0	0	0	1	1	1	0	1	2	2	0	1	0	1	0	0	1	10
354	44543	40	1	3	1	1	1	0	0	0	1	3	10	1	3	2	0	0	1	1	0	0	2	-5
355	44543	40	1	4	1	1	1	0	0	0	0	1	-5	1	4	2	0	1	0	0	1	1	2	-5
356	44543	40	1	5	1	0	1	0	0	1	1	3	0	1	5	2	1	1	0	0	0	0	3	10
357	44543	40	1	6	1	1	1	0	0	1	0	2	-5	1	6	2	0	0	1	0	0	1	1	0
358	44543	40	1	7	1	0	0	1	0	0	1	2	10	1	7	2	1	0	0	1	0	0	1	-5
359	44543	40	1	8	1	0	0	1	0	1	1	3	-5	1	8	2	1	0	0	0	1	0	1	0
360	44543	40	1	9	1	0	0	1	1	0	0	3	0	1	9	2	1	0	0	0	1	1	2	10
361	13-13	41	1	1	1	1	0	0	1	0	0	3	10	1	1	2	0	0	1	0	0	0	2	10
362	13-13	41	1	2	1	1	0	0	0	1	1	1	0	1	2	2	0	1	0	1	0	0	1	10
363	13-13	41	1	3	1	1	1	0	0	0	1	3	10	1	3	2	0	0	1	1	0	0	2	-5
364	13-13	41	1	4	1	0	1	0	0	0	0	1	-5	1	4	2	1	1	0	0	1	1	2	-5
365	13-13	41	1	5	1	1	1	0	0	1	1	3	0	1	5	2	0	1	0	0	0	0	3	10
366	13-13	41	1	6	1	1	1	0	0	1	0	2	-5	1	6	2	0	0	1	0	0	1	1	0
367	13-13	41	1	7	1	1	0	1	0	0	1	2	10	1	7	2	0	0	0	1	0	0	1	-5
368	13-13	41	1	8	1	1	0	1	0	1	1	3	-5	1	8	2	0	0	0	0	1	0	1	0
369	13-13	41	1	9	1	1	0	1	1	0	0	3	0	1	9	2	0	0	0	0	1	1	2	10
370	13-14	42	1	1	1	1	0	0	1	0	0	3	10	1	1	2	0	0	1	0	0	0	2	10
371	13-14	42	1	2	1	1	0	0	0	1	1	1	0	1	2	2	0	1	0	1	0	0	1	10
372	13-14	42	1	3	1	1	1	0	0	0	1	3	10	1	3	2	0	0	1	1	0	0	2	-5
373	13-14	42	1	4	1	1	1	0	0	0	0	1	-5	1	4	2	0	1	0	0	1	1	2	-5
374	13-14	42	1	5	1	1	1	0	0	1	1	3	0	1	5	2	0	1	0	0	0	0	3	10
375	13-14	42	1	6	1	1	1	0	0	1	0	2	-5	1	6	2	0	0	1	0	0	1	1	0
376	13-14	42	1	7	1	0	0	1	0	0	1	2	10	1	7	2	1	0	0	1	0	0	1	-5
377	13-14	42	1	8	1	0	0	1	0	1	1	3	-5	1	8	2	1	0	0	0	1	0	1	0
378	13-14	42	1	9	1	0	0	1	1	0	0	3	0	1	9	2	1	0	0	0	1	1	2	10
379	13-15	43	1	1	1	1	0	0	1	0	0	3	10	1	1	2	0	0	1	0	0	0	2	10
380	13-15	43	1	2	1	0	0	0	0	1	1	1	0	1	2	2	1	1	0	1	0	0	1	10
381	13-15	43	1	3	1	1	1	0	0	0	1	3	10	1	3	2	0	0	1	1	0	0	2	-5
382	13-15	43	1	4	1	0	1	0	0	0	0	1	-5	1	4	2	1	1	0	0	1	1	2	-5
383	13-15	43	1	5	1	0	1	0	0	1	1	3	0	1	5	2	1	1	0	0	0	0	3	10
384	13-15	43	1	6	1	1	1	0	0	1	0	2	-5	1	6	2	0	0	1	0	0	1	1	0
385	13-15	43	1	7	1	0	0	1	0	0	1	2	10	1	7	2	1	0	0	1	0	0	1	-5
386	13-15	43	1	8	1	0	0	1	0	1	1	3	-5	1	8	2	1	0	0	0	1	0	1	0
387	13-15	43	1	9	1	0	0	1	1	0	0	3	0	1	9	2	1	0	0	0	1	1	2	10
388	44211	44	1	1	1	1	0	0	1	0	0	3	10	1	1	2	0	0	1	0	0	0	2	10
389	44211	44	1	2	1	1	0	0	0	1	1	1	0	1	2	2	0	1	0	1	0	0	1	10
390	44211	44	1	3	1	1	1	0	0	0	1	3	10	1	3	2	0	0	1	1	0	0	2	-5
391	44211	44	1	4	1	0	1	0	0	0	0	1	-5	1	4	2	1	1	0	0	1	1	2	-5
392	44211	44	1	5	1	0	1	0	0	1	1	3	0	1	5	2	1	1	0	0	0	0	3	10
393	44211	44	1	6	1	1	1	0	0	1	0	2	-5	1	6	2	0	0	1	0	0	1	1	0
394	44211	44	1	7	1	0	0	1	0	0	1	2	10	1	7	2	1	0	0	1	0	0	1	-5
395	44211	44	1	8	1	0	0	1	0	1	1	3	-5	1	8	2	1	0	0	0	1	0	1	0
396	44211	44	1	9	1	0	0	1	1	0	0	3	0	1	9	2	1	0	0	0	1	1	2	10
397	44242	45	1	1	1	1	0	0	1	0	0	3	10	1	1	2	0	0	1	0	0	0	2	10
398	44242	45	1	2	1	1	0	0	0	1	1	1	0	1	2	2	0	1	0	1	0	0	1	10
399	44242	45	1	3	1	1	1	0	0	0	1	3	10	1	3	2	0	0	1	1	0	0	2	-5
400	44242	45	1	4	1	0	1	0	0	0	0	1	-5	1	4	2	1	1	0	0	1	1	2	-5
401	44242	45	1	5	1	0	1	0	0	1	1	3	0	1	5	2	1	1	0	0	0	0	3	10
402	44242	45	1	6	1	1	1	0	0	1	0	2	-5	1	6	2	0	0	1	0	0	1	1	0
403	44242	45	1	7	1	0	0	1	0	0	1	2	10	1	7	2	1	0	0	1	0	0	1	-5
404	44242	45	1	8	1	1	0	1	0	1	1	3	-5	1	8	2	0	0	0	0	1	0	1	0
405	44242	45	1	9	1	0	0	1	1	0	0	3	0	1	9	2	1	0	0	0	1	1	2	10
406	44270	46	1	1	1	1	0	0	1	0	0	3	10	1	1	2	0	0	1	0	0	0	2	10
407	44270	46	1	2	1	1	0	0	0	1	1	1	0	1	2	2	0	1	0	1	0	0	1	10
408	44270	46	1	3	1	1	1	0	0	0	1	3	10	1	3	2	0	0	1	1	0	0	2	-5
409	44270	46	1	4	1	0	1	0	0	0	0	1	-5	1	4	2	1	1	0	0	1	1	2	-5
410	44270	46	1	5	1	0	1	0	0	1	1	3	0	1	5	2	1	1	0	0	0	0	3	10
411	44270	46	1	6	1	1	1	0	0	1	0	2	-5	1	6	2	0	0	1	0	0	1	1	0
412	44270	46	1	7	1	0	0	1	0	0	1	2	10	1	7	2	1	0	0	1	0	0	1	-5
413	44270	46	1	8	1	0	0	1	0	1	1	3	-5	1	8	2	1	0	0	0	1	0	1	0
414	44270	46	1	9	1	0	0	1	1	0	0	3	0	1	9	2	1	0	0	0	1	1	2	10
415	44301	47	1	1	1	1	0	0	1	0	0	3	10	1	1	2	0	0	1	0	0	0	2	10
416	44301	47	1	2	1	1	0	0	0	1	1	1	0	1	2	2	0	1	0	1	0	0	1	10
417	44301	47	1	3	1	1	1	0	0	0	1	3	10	1	3	2	0	0	1	1	0	0	2	-5
418	44301	47	1	4	1	0	1	0	0	0	0	1	-5	1	4	2	1	1	0	0	1	1	2	-5
419	44301	47	1	5	1	0	1	0	0	1	1	3	0	1	5	2	1	1	0	0	0	0	3	10
420	44301	47	1	6	1	1	1	0	0	1	0	2	-5	1	6	2	0	0	1	0	0	1	1	0
421	44301	47	1	7	1	0	0	1	0	0	1	2	10	1	7	2	1	0	0	1	0	0	1	-5
422	44301	47	1	8	1	0	0	1	0	1	1	3	-5	1	8	2	1	0	0	0	1	0	1	0
423	44301	47	1	9	1	0	0	1	1	0	0	3	0	1	9	2	1	0	0	0	1	1	2	10
424	44392	48	1	1	1	1	0	0	1	0	0	3	10	1	1	2	0	0	1	0	0	0	2	10
425	44392	48	1	2	1	1	0	0	0	1	1	1	0	1	2	2	0	1	0	1	0	0	1	10
426	44392	48	1	3	1	1	1	0	0	0	1	3	10	1	3	2	0	0	1	1	0	0	2	-5
427	44392	48	1	4	1	1	1	0	0	0	0	1	-5	1	4	2	0	1	0	0	1	1	2	-5
428	44392	48	1	5	1	0	1	0	0	1	1	3	0	1	5	2	1	1	0	0	0	0	3	10
429	44392	48	1	6	1	1	1	0	0	1	0	2	-5	1	6	2	0	0	1	0	0	1	1	0
430	44392	48	1	7	1	0	0	1	0	0	1	2	10	1	7	2	1	0	0	1	0	0	1	-5
431	44392	48	1	8	1	0	0	1	0	1	1	3	-5	1	8	2	1	0	0	0	1	0	1	0
432	44392	48	1	9	1	0	0	1	1	0	0	3	0	1	9	2	1	0	0	0	1	1	2	10
433	44212	49	1	1	1	1	0	0	1	0	0	3	10	1	1	2	0	0	1	0	0	0	2	10
434	44212	49	1	2	1	1	0	0	0	1	1	1	0	1	2	2	0	1	0	1	0	0	1	10
435	44212	49	1	3	1	1	1	0	0	0	1	3	10	1	3	2	0	0	1	1	0	0	2	-5
436	44212	49	1	4	1	1	1	0	0	0	0	1	-5	1	4	2	0	1	0	0	1	1	2	-5
437	44212	49	1	5	1	0	1	0	0	1	1	3	0	1	5	2	1	1	0	0	0	0	3	10
438	44212	49	1	6	1	1	1	0	0	1	0	2	-5	1	6	2	0	0	1	0	0	1	1	0
439	44212	49	1	7	1	0	0	1	0	0	1	2	10	1	7	2	1	0	0	1	0	0	1	-5
440	44212	49	1	8	1	0	0	1	0	1	1	3	-5	1	8	2	1	0	0	0	1	0	1	0
441	44212	49	1	9	1	0	0	1	1	0	0	3	0	1	9	2	1	0	0	0	1	1	2	10
442	44243	50	1	1	1	1	0	0	1	0	0	3	10	1	1	2	0	0	1	0	0	0	2	10
443	44243	50	1	2	1	1	0	0	0	1	1	1	0	1	2	2	0	1	0	1	0	0	1	10
444	44243	50	1	3	1	1	1	0	0	0	1	3	10	1	3	2	0	0	1	1	0	0	2	-5
445	44243	50	1	4	1	1	1	0	0	0	0	1	-5	1	4	2	0	1	0	0	1	1	2	-5
446	44243	50	1	5	1	0	1	0	0	1	1	3	0	1	5	2	1	1	0	0	0	0	3	10
447	44243	50	1	6	1	0	1	0	0	1	0	2	-5	1	6	2	1	0	1	0	0	1	1	0
448	44243	50	1	7	1	0	0	1	0	0	1	2	10	1	7	2	1	0	0	1	0	0	1	-5
449	44243	50	1	8	1	0	0	1	0	1	1	3	-5	1	8	2	1	0	0	0	1	0	1	0
450	44243	50	1	9	1	0	0	1	1	0	0	3	0	1	9	2	1	0	0	0	1	1	2	10
451	44271	51	1	1	1	1	0	0	1	0	0	3	10	1	1	2	0	0	1	0	0	0	2	10
452	44271	51	1	2	1	1	0	0	0	1	1	1	0	1	2	2	0	1	0	1	0	0	1	10
453	44271	51	1	3	1	1	1	0	0	0	1	3	10	1	3	2	0	0	1	1	0	0	2	-5
454	44271	51	1	4	1	0	1	0	0	0	0	1	-5	1	4	2	1	1	0	0	1	1	2	-5
455	44271	51	1	5	1	0	1	0	0	1	1	3	0	1	5	2	1	1	0	0	0	0	3	10
456	44271	51	1	6	1	1	1	0	0	1	0	2	-5	1	6	2	0	0	1	0	0	1	1	0
457	44271	51	1	7	1	0	0	1	0	0	1	2	10	1	7	2	1	0	0	1	0	0	1	-5
458	44271	51	1	8	1	1	0	1	0	1	1	3	-5	1	8	2	0	0	0	0	1	0	1	0
459	44271	51	1	9	1	0	0	1	1	0	0	3	0	1	9	2	1	0	0	0	1	1	2	10
460	44332	52	1	1	1	1	0	0	1	0	0	3	10	1	1	2	0	0	1	0	0	0	2	10
461	44332	52	1	2	1	0	0	0	0	1	1	1	0	1	2	2	1	1	0	1	0	0	1	10
462	44332	52	1	3	1	1	1	0	0	0	1	3	10	1	3	2	0	0	1	1	0	0	2	-5
463	44332	52	1	4	1	1	1	0	0	0	0	1	-5	1	4	2	0	1	0	0	1	1	2	-5
464	44332	52	1	5	1	0	1	0	0	1	1	3	0	1	5	2	1	1	0	0	0	0	3	10
465	44332	52	1	6	1	1	1	0	0	1	0	2	-5	1	6	2	0	0	1	0	0	1	1	0
466	44332	52	1	7	1	0	0	1	0	0	1	2	10	1	7	2	1	0	0	1	0	0	1	-5
467	44332	52	1	8	1	0	0	1	0	1	1	3	-5	1	8	2	1	0	0	0	1	0	1	0
468	44332	52	1	9	1	0	0	1	1	0	0	3	0	1	9	2	1	0	0	0	1	1	2	10
469	44363	53	1	1	1	1	0	0	1	0	0	3	10	1	1	2	0	0	1	0	0	0	2	10
470	44363	53	1	2	1	0	0	0	0	1	1	1	0	1	2	2	1	1	0	1	0	0	1	10
471	44363	53	1	3	1	1	1	0	0	0	1	3	10	1	3	2	0	0	1	1	0	0	2	-5
472	44363	53	1	4	1	1	1	0	0	0	0	1	-5	1	4	2	0	1	0	0	1	1	2	-5
473	44363	53	1	5	1	0	1	0	0	1	1	3	0	1	5	2	1	1	0	0	0	0	3	10
474	44363	53	1	6	1	1	1	0	0	1	0	2	-5	1	6	2	0	0	1	0	0	1	1	0
475	44363	53	1	7	1	0	0	1	0	0	1	2	10	1	7	2	1	0	0	1	0	0	1	-5
476	44363	53	1	8	1	0	0	1	0	1	1	3	-5	1	8	2	1	0	0	0	1	0	1	0
477	44363	53	1	9	1	0	0	1	1	0	0	3	0	1	9	2	1	0	0	0	1	1	2	10
478	44393	54	1	1	1	1	0	0	1	0	0	3	10	1	1	2	0	0	1	0	0	0	2	10
479	44393	54	1	2	1	0	0	0	0	1	1	1	0	1	2	2	1	1	0	1	0	0	1	10
480	44393	54	1	3	1	1	1	0	0	0	1	3	10	1	3	2	0	0	1	1	0	0	2	-5
481	44393	54	1	4	1	1	1	0	0	0	0	1	-5	1	4	2	0	1	0	0	1	1	2	-5
482	44393	54	1	5	1	0	1	0	0	1	1	3	0	1	5	2	1	1	0	0	0	0	3	10
483	44393	54	1	6	1	0	1	0	0	1	0	2	-5	1	6	2	1	0	1	0	0	1	1	0
484	44393	54	1	7	1	0	0	1	0	0	1	2	10	1	7	2	1	0	0	1	0	0	1	-5
485	44393	54	1	8	1	0	0	1	0	1	1	3	-5	1	8	2	1	0	0	0	1	0	1	0
486	44393	54	1	9	1	0	0	1	1	0	0	3	0	1	9	2	1	0	0	0	1	1	2	10
487	44276	55	1	1	1	0	0	0	1	0	0	3	10	1	1	2	1	0	1	0	0	0	2	10
488	44276	55	1	2	1	1	0	0	0	1	1	1	0	1	2	2	0	1	0	1	0	0	1	10
489	44276	55	1	3	1	0	1	0	0	0	1	3	10	1	3	2	1	0	1	1	0	0	2	-5
490	44276	55	1	4	1	0	1	0	0	0	0	1	-5	1	4	2	1	1	0	0	1	1	2	-5
491	44276	55	1	5	1	1	1	0	0	1	1	3	0	1	5	2	0	1	0	0	0	0	3	10
492	44276	55	1	6	1	0	1	0	0	1	0	2	-5	1	6	2	1	0	1	0	0	1	1	0
493	44276	55	1	7	1	1	0	1	0	0	1	2	10	1	7	2	0	0	0	1	0	0	1	-5
494	44276	55	1	8	1	1	0	1	0	1	1	3	-5	1	8	2	0	0	0	0	1	0	1	0
495	44276	55	1	9	1	1	0	1	1	0	0	3	0	1	9	2	0	0	0	0	1	1	2	10
496	00-01	56	2	1	1	1	0	0	0	0	1	2	0	2	1	2	0	1	0	0	0	1	1	-5
497	00-01	56	2	2	1	0	0	0	1	0	1	1	-5	2	2	2	1	0	0	0	0	0	2	0
498	00-01	56	2	3	1	1	0	0	0	1	0	2	10	2	3	2	0	0	1	0	1	1	1	10
499	00-01	56	2	4	1	1	1	0	1	0	0	2	0	2	4	2	0	0	1	1	0	1	3	0
500	00-01	56	2	5	1	0	1	0	1	0	1	1	10	2	5	2	1	1	0	0	1	0	3	0
501	00-01	56	2	6	1	1	0	0	0	0	0	3	-5	2	6	2	0	1	0	1	0	1	2	0
502	00-01	56	2	7	1	0	0	1	0	0	0	1	0	2	7	2	1	0	0	1	0	1	3	10
503	00-01	56	2	8	1	0	0	1	0	1	0	1	10	2	8	2	1	0	0	0	0	1	3	-5
504	00-01	56	2	9	1	0	0	1	1	0	1	2	-5	2	9	2	1	0	1	0	1	0	3	-5
505	00-02	57	2	1	1	0	0	0	0	0	1	2	0	2	1	2	1	1	0	0	0	1	1	-5
506	00-02	57	2	2	1	0	0	0	1	0	1	1	-5	2	2	2	1	0	0	0	0	0	2	0
507	00-02	57	2	3	1	0	0	0	0	1	0	2	10	2	3	2	1	0	1	0	1	1	1	10
508	00-02	57	2	4	1	0	1	0	1	0	0	2	0	2	4	2	1	0	1	1	0	1	3	0
509	00-02	57	2	5	1	0	1	0	1	0	1	1	10	2	5	2	1	1	0	0	1	0	3	0
510	00-02	57	2	6	1	1	0	0	0	0	0	3	-5	2	6	2	0	1	0	1	0	1	2	0
511	00-02	57	2	7	1	0	0	1	0	0	0	1	0	2	7	2	1	0	0	1	0	1	3	10
512	00-02	57	2	8	1	0	0	1	0	1	0	1	10	2	8	2	1	0	0	0	0	1	3	-5
513	00-02	57	2	9	1	0	0	1	1	0	1	2	-5	2	9	2	1	0	1	0	1	0	3	-5
514	00-03	58	2	1	1	1	0	0	0	0	1	2	0	2	1	2	0	1	0	0	0	1	1	-5
515	00-03	58	2	2	1	0	0	0	1	0	1	1	-5	2	2	2	1	0	0	0	0	0	2	0
516	00-03	58	2	3	1	1	0	0	0	1	0	2	10	2	3	2	0	0	1	0	1	1	1	10
517	00-03	58	2	4	1	0	1	0	1	0	0	2	0	2	4	2	1	0	1	1	0	1	3	0
518	00-03	58	2	5	1	0	1	0	1	0	1	1	10	2	5	2	1	1	0	0	1	0	3	0
519	00-03	58	2	6	1	1	0	0	0	0	0	3	-5	2	6	2	0	1	0	1	0	1	2	0
520	00-03	58	2	7	1	0	0	1	0	0	0	1	0	2	7	2	1	0	0	1	0	1	3	10
521	00-03	58	2	8	1	0	0	1	0	1	0	1	10	2	8	2	1	0	0	0	0	1	3	-5
522	00-03	58	2	9	1	0	0	1	1	0	1	2	-5	2	9	2	1	0	1	0	1	0	3	-5
523	00-04	59	2	1	1	1	0	0	0	0	1	2	0	2	1	2	0	1	0	0	0	1	1	-5
524	00-04	59	2	2	1	0	0	0	1	0	1	1	-5	2	2	2	1	0	0	0	0	0	2	0
525	00-04	59	2	3	1	1	0	0	0	1	0	2	10	2	3	2	0	0	1	0	1	1	1	10
526	00-04	59	2	4	1	1	1	0	1	0	0	2	0	2	4	2	0	0	1	1	0	1	3	0
527	00-04	59	2	5	1	0	1	0	1	0	1	1	10	2	5	2	1	1	0	0	1	0	3	0
528	00-04	59	2	6	1	1	0	0	0	0	0	3	-5	2	6	2	0	1	0	1	0	1	2	0
529	00-04	59	2	7	1	0	0	1	0	0	0	1	0	2	7	2	1	0	0	1	0	1	3	10
530	00-04	59	2	8	1	0	0	1	0	1	0	1	10	2	8	2	1	0	0	0	0	1	3	-5
531	00-04	59	2	9	1	0	0	1	1	0	1	2	-5	2	9	2	1	0	1	0	1	0	3	-5
532	00-05	60	2	1	1	1	0	0	0	0	1	2	0	2	1	2	0	1	0	0	0	1	1	-5
533	00-05	60	2	2	1	1	0	0	1	0	1	1	-5	2	2	2	0	0	0	0	0	0	2	0
534	00-05	60	2	3	1	1	0	0	0	1	0	2	10	2	3	2	0	0	1	0	1	1	1	10
535	00-05	60	2	4	1	0	1	0	1	0	0	2	0	2	4	2	1	0	1	1	0	1	3	0
536	00-05	60	2	5	1	1	1	0	1	0	1	1	10	2	5	2	0	1	0	0	1	0	3	0
537	00-05	60	2	6	1	1	0	0	0	0	0	3	-5	2	6	2	0	1	0	1	0	1	2	0
538	00-05	60	2	7	1	0	0	1	0	0	0	1	0	2	7	2	1	0	0	1	0	1	3	10
539	00-05	60	2	8	1	0	0	1	0	1	0	1	10	2	8	2	1	0	0	0	0	1	3	-5
540	00-05	60	2	9	1	0	0	1	1	0	1	2	-5	2	9	2	1	0	1	0	1	0	3	-5
541	00-06	61	2	1	1	1	0	0	0	0	1	2	0	2	1	2	0	1	0	0	0	1	1	-5
542	00-06	61	2	2	1	0	0	0	1	0	1	1	-5	2	2	2	1	0	0	0	0	0	2	0
543	00-06	61	2	3	1	1	0	0	0	1	0	2	10	2	3	2	0	0	1	0	1	1	1	10
544	00-06	61	2	4	1	1	1	0	1	0	0	2	0	2	4	2	0	0	1	1	0	1	3	0
545	00-06	61	2	5	1	0	1	0	1	0	1	1	10	2	5	2	1	1	0	0	1	0	3	0
546	00-06	61	2	6	1	1	0	0	0	0	0	3	-5	2	6	2	0	1	0	1	0	1	2	0
547	00-06	61	2	7	1	0	0	1	0	0	0	1	0	2	7	2	1	0	0	1	0	1	3	10
548	00-06	61	2	8	1	0	0	1	0	1	0	1	10	2	8	2	1	0	0	0	0	1	3	-5
549	00-06	61	2	9	1	0	0	1	1	0	1	2	-5	2	9	2	1	0	1	0	1	0	3	-5
550	44289	62	2	1	1	1	0	0	0	0	1	2	0	2	1	2	0	1	0	0	0	1	1	-5
551	44289	62	2	2	1	1	0	0	1	0	1	1	-5	2	2	2	0	0	0	0	0	0	2	0
552	44289	62	2	3	1	0	0	0	0	1	0	2	10	2	3	2	1	0	1	0	1	1	1	10
553	44289	62	2	4	1	1	1	0	1	0	0	2	0	2	4	2	0	0	1	1	0	1	3	0
554	44289	62	2	5	1	1	1	0	1	0	1	1	10	2	5	2	0	1	0	0	1	0	3	0
555	44289	62	2	6	1	0	0	0	0	0	0	3	-5	2	6	2	1	1	0	1	0	1	2	0
556	44289	62	2	7	1	1	0	1	0	0	0	1	0	2	7	2	0	0	0	1	0	1	3	10
557	44289	62	2	8	1	1	0	1	0	1	0	1	10	2	8	2	0	0	0	0	0	1	3	-5
558	44289	62	2	9	1	1	0	1	1	0	1	2	-5	2	9	2	0	0	1	0	1	0	3	-5
559	44411	63	2	1	1	1	0	0	0	0	1	2	0	2	1	2	0	1	0	0	0	1	1	-5
560	44411	63	2	2	1	0	0	0	1	0	1	1	-5	2	2	2	1	0	0	0	0	0	2	0
561	44411	63	2	3	1	1	0	0	0	1	0	2	10	2	3	2	0	0	1	0	1	1	1	10
562	44411	63	2	4	1	1	1	0	1	0	0	2	0	2	4	2	0	0	1	1	0	1	3	0
563	44411	63	2	5	1	0	1	0	1	0	1	1	10	2	5	2	1	1	0	0	1	0	3	0
564	44411	63	2	6	1	1	0	0	0	0	0	3	-5	2	6	2	0	1	0	1	0	1	2	0
565	44411	63	2	7	1	0	0	1	0	0	0	1	0	2	7	2	1	0	0	1	0	1	3	10
566	44411	63	2	8	1	0	0	1	0	1	0	1	10	2	8	2	1	0	0	0	0	1	3	-5
567	44411	63	2	9	1	1	0	1	1	0	1	2	-5	2	9	2	0	0	1	0	1	0	3	-5
568	44413	64	2	1	1	1	0	0	0	0	1	2	0	2	1	2	0	1	0	0	0	1	1	-5
569	44413	64	2	2	1	0	0	0	1	0	1	1	-5	2	2	2	1	0	0	0	0	0	2	0
570	44413	64	2	3	1	1	0	0	0	1	0	2	10	2	3	2	0	0	1	0	1	1	1	10
571	44413	64	2	4	1	1	1	0	1	0	0	2	0	2	4	2	0	0	1	1	0	1	3	0
572	44413	64	2	5	1	0	1	0	1	0	1	1	10	2	5	2	1	1	0	0	1	0	3	0
573	44413	64	2	6	1	1	0	0	0	0	0	3	-5	2	6	2	0	1	0	1	0	1	2	0
574	44413	64	2	7	1	0	0	1	0	0	0	1	0	2	7	2	1	0	0	1	0	1	3	10
575	44413	64	2	8	1	0	0	1	0	1	0	1	10	2	8	2	1	0	0	0	0	1	3	-5
576	44413	64	2	9	1	0	0	1	1	0	1	2	-5	2	9	2	1	0	1	0	1	0	3	-5
577	44444	65	2	1	1	1	0	0	0	0	1	2	0	2	1	2	0	1	0	0	0	1	1	-5
578	44444	65	2	2	1	1	0	0	1	0	1	1	-5	2	2	2	0	0	0	0	0	0	2	0
579	44444	65	2	3	1	1	0	0	0	1	0	2	10	2	3	2	0	0	1	0	1	1	1	10
580	44444	65	2	4	1	0	1	0	1	0	0	2	0	2	4	2	1	0	1	1	0	1	3	0
581	44444	65	2	5	1	0	1	0	1	0	1	1	10	2	5	2	1	1	0	0	1	0	3	0
582	44444	65	2	6	1	1	0	0	0	0	0	3	-5	2	6	2	0	1	0	1	0	1	2	0
583	44444	65	2	7	1	0	0	1	0	0	0	1	0	2	7	2	1	0	0	1	0	1	3	10
584	44444	65	2	8	1	0	0	1	0	1	0	1	10	2	8	2	1	0	0	0	0	1	3	-5
585	44444	65	2	9	1	0	0	1	1	0	1	2	-5	2	9	2	1	0	1	0	1	0	3	-5
586	44474	66	2	1	1	1	0	0	0	0	1	2	0	2	1	2	0	1	0	0	0	1	1	-5
587	44474	66	2	2	1	0	0	0	1	0	1	1	-5	2	2	2	1	0	0	0	0	0	2	0
588	44474	66	2	3	1	1	0	0	0	1	0	2	10	2	3	2	0	0	1	0	1	1	1	10
589	44474	66	2	4	1	1	1	0	1	0	0	2	0	2	4	2	0	0	1	1	0	1	3	0
590	44474	66	2	5	1	0	1	0	1	0	1	1	10	2	5	2	1	1	0	0	1	0	3	0
591	44474	66	2	6	1	1	0	0	0	0	0	3	-5	2	6	2	0	1	0	1	0	1	2	0
592	44474	66	2	7	1	0	0	1	0	0	0	1	0	2	7	2	1	0	0	1	0	1	3	10
593	44474	66	2	8	1	0	0	1	0	1	0	1	10	2	8	2	1	0	0	0	0	1	3	-5
594	44474	66	2	9	1	1	0	1	1	0	1	2	-5	2	9	2	0	0	1	0	1	0	3	-5
595	44505	67	2	1	1	1	0	0	0	0	1	2	0	2	1	2	0	1	0	0	0	1	1	-5
596	44505	67	2	2	1	1	0	0	1	0	1	1	-5	2	2	2	0	0	0	0	0	0	2	0
597	44505	67	2	3	1	1	0	0	0	1	0	2	10	2	3	2	0	0	1	0	1	1	1	10
598	44505	67	2	4	1	0	1	0	1	0	0	2	0	2	4	2	1	0	1	1	0	1	3	0
599	44505	67	2	5	1	0	1	0	1	0	1	1	10	2	5	2	1	1	0	0	1	0	3	0
600	44505	67	2	6	1	1	0	0	0	0	0	3	-5	2	6	2	0	1	0	1	0	1	2	0
601	44505	67	2	7	1	0	0	1	0	0	0	1	0	2	7	2	1	0	0	1	0	1	3	10
602	44505	67	2	8	1	0	0	1	0	1	0	1	10	2	8	2	1	0	0	0	0	1	3	-5
603	44505	67	2	9	1	1	0	1	1	0	1	2	-5	2	9	2	0	0	1	0	1	0	3	-5
604	44202	68	2	1	1	0	0	0	0	0	1	2	0	2	1	2	1	1	0	0	0	1	1	-5
605	44202	68	2	2	1	0	0	0	1	0	1	1	-5	2	2	2	1	0	0	0	0	0	2	0
606	44202	68	2	3	1	0	0	0	0	1	0	2	10	2	3	2	1	0	1	0	1	1	1	10
607	44202	68	2	4	1	0	1	0	1	0	0	2	0	2	4	2	1	0	1	1	0	1	3	0
608	44202	68	2	5	1	0	1	0	1	0	1	1	10	2	5	2	1	1	0	0	1	0	3	0
609	44202	68	2	6	1	1	0	0	0	0	0	3	-5	2	6	2	0	1	0	1	0	1	2	0
610	44202	68	2	7	1	0	0	1	0	0	0	1	0	2	7	2	1	0	0	1	0	1	3	10
611	44202	68	2	8	1	0	0	1	0	1	0	1	10	2	8	2	1	0	0	0	0	1	3	-5
612	44202	68	2	9	1	1	0	1	1	0	1	2	-5	2	9	2	0	0	1	0	1	0	3	-5
613	44233	69	2	1	1	1	0	0	0	0	1	2	0	2	1	2	0	1	0	0	0	1	1	-5
614	44233	69	2	2	1	0	0	0	1	0	1	1	-5	2	2	2	1	0	0	0	0	0	2	0
615	44233	69	2	3	1	1	0	0	0	1	0	2	10	2	3	2	0	0	1	0	1	1	1	10
616	44233	69	2	4	1	1	1	0	1	0	0	2	0	2	4	2	0	0	1	1	0	1	3	0
617	44233	69	2	5	1	0	1	0	1	0	1	1	10	2	5	2	1	1	0	0	1	0	3	0
618	44233	69	2	6	1	1	0	0	0	0	0	3	-5	2	6	2	0	1	0	1	0	1	2	0
619	44233	69	2	7	1	0	0	1	0	0	0	1	0	2	7	2	1	0	0	1	0	1	3	10
620	44233	69	2	8	1	0	0	1	0	1	0	1	10	2	8	2	1	0	0	0	0	1	3	-5
621	44233	69	2	9	1	0	0	1	1	0	1	2	-5	2	9	2	1	0	1	0	1	0	3	-5
622	44234	70	2	1	1	1	0	0	0	0	1	2	0	2	1	2	0	1	0	0	0	1	1	-5
623	44234	70	2	2	1	1	0	0	1	0	1	1	-5	2	2	2	0	0	0	0	0	0	2	0
624	44234	70	2	3	1	1	0	0	0	1	0	2	10	2	3	2	0	0	1	0	1	1	1	10
625	44234	70	2	4	1	0	1	0	1	0	0	2	0	2	4	2	1	0	1	1	0	1	3	0
626	44234	70	2	5	1	1	1	0	1	0	1	1	10	2	5	2	0	1	0	0	1	0	3	0
627	44234	70	2	6	1	0	0	0	0	0	0	3	-5	2	6	2	1	1	0	1	0	1	2	0
628	44234	70	2	7	1	0	0	1	0	0	0	1	0	2	7	2	1	0	0	1	0	1	3	10
629	44234	70	2	8	1	0	0	1	0	1	0	1	10	2	8	2	1	0	0	0	0	1	3	-5
630	44234	70	2	9	1	1	0	1	1	0	1	2	-5	2	9	2	0	0	1	0	1	0	3	-5
631	44293	71	2	1	1	1	0	0	0	0	1	2	0	2	1	2	0	1	0	0	0	1	1	-5
632	44293	71	2	2	1	0	0	0	1	0	1	1	-5	2	2	2	1	0	0	0	0	0	2	0
633	44293	71	2	3	1	0	0	0	0	1	0	2	10	2	3	2	1	0	1	0	1	1	1	10
634	44293	71	2	4	1	0	1	0	1	0	0	2	0	2	4	2	1	0	1	1	0	1	3	0
635	44293	71	2	5	1	1	1	0	1	0	1	1	10	2	5	2	0	1	0	0	1	0	3	0
636	44293	71	2	6	1	1	0	0	0	0	0	3	-5	2	6	2	0	1	0	1	0	1	2	0
637	44293	71	2	7	1	0	0	1	0	0	0	1	0	2	7	2	1	0	0	1	0	1	3	10
638	44293	71	2	8	1	0	0	1	0	1	0	1	10	2	8	2	1	0	0	0	0	1	3	-5
639	44293	71	2	9	1	1	0	1	1	0	1	2	-5	2	9	2	0	0	1	0	1	0	3	-5
640	44354	72	2	1	1	1	0	0	0	0	1	2	0	2	1	2	0	1	0	0	0	1	1	-5
641	44354	72	2	2	1	1	0	0	1	0	1	1	-5	2	2	2	0	0	0	0	0	0	2	0
642	44354	72	2	3	1	0	0	0	0	1	0	2	10	2	3	2	1	0	1	0	1	1	1	10
643	44354	72	2	4	1	0	1	0	1	0	0	2	0	2	4	2	1	0	1	1	0	1	3	0
644	44354	72	2	5	1	1	1	0	1	0	1	1	10	2	5	2	0	1	0	0	1	0	3	0
645	44354	72	2	6	1	0	0	0	0	0	0	3	-5	2	6	2	1	1	0	1	0	1	2	0
646	44354	72	2	7	1	0	0	1	0	0	0	1	0	2	7	2	1	0	0	1	0	1	3	10
647	44354	72	2	8	1	0	0	1	0	1	0	1	10	2	8	2	1	0	0	0	0	1	3	-5
648	44354	72	2	9	1	1	0	1	1	0	1	2	-5	2	9	2	0	0	1	0	1	0	3	-5
649	44384	73	2	1	1	1	0	0	0	0	1	2	0	2	1	2	0	1	0	0	0	1	1	-5
650	44384	73	2	2	1	1	0	0	1	0	1	1	-5	2	2	2	0	0	0	0	0	0	2	0
651	44384	73	2	3	1	1	0	0	0	1	0	2	10	2	3	2	0	0	1	0	1	1	1	10
652	44384	73	2	4	1	1	1	0	1	0	0	2	0	2	4	2	0	0	1	1	0	1	3	0
653	44384	73	2	5	1	1	1	0	1	0	1	1	10	2	5	2	0	1	0	0	1	0	3	0
654	44384	73	2	6	1	1	0	0	0	0	0	3	-5	2	6	2	0	1	0	1	0	1	2	0
655	44384	73	2	7	1	0	0	1	0	0	0	1	0	2	7	2	1	0	0	1	0	1	3	10
656	44384	73	2	8	1	0	0	1	0	1	0	1	10	2	8	2	1	0	0	0	0	1	3	-5
657	44384	73	2	9	1	1	0	1	1	0	1	2	-5	2	9	2	0	0	1	0	1	0	3	-5
658	44415	74	2	1	1	1	0	0	0	0	1	2	0	2	1	2	0	1	0	0	0	1	1	-5
659	44415	74	2	2	1	0	0	0	1	0	1	1	-5	2	2	2	1	0	0	0	0	0	2	0
660	44415	74	2	3	1	1	0	0	0	1	0	2	10	2	3	2	0	0	1	0	1	1	1	10
661	44415	74	2	4	1	0	1	0	1	0	0	2	0	2	4	2	1	0	1	1	0	1	3	0
662	44415	74	2	5	1	1	1	0	1	0	1	1	10	2	5	2	0	1	0	0	1	0	3	0
663	44415	74	2	6	1	1	0	0	0	0	0	3	-5	2	6	2	0	1	0	1	0	1	2	0
664	44415	74	2	7	1	0	0	1	0	0	0	1	0	2	7	2	1	0	0	1	0	1	3	10
665	44415	74	2	8	1	0	0	1	0	1	0	1	10	2	8	2	1	0	0	0	0	1	3	-5
666	44415	74	2	9	1	1	0	1	1	0	1	2	-5	2	9	2	0	0	1	0	1	0	3	-5
667	44204	75	2	1	1	1	0	0	0	0	1	2	0	2	1	2	0	1	0	0	0	1	1	-5
668	44204	75	2	2	1	0	0	0	1	0	1	1	-5	2	2	2	1	0	0	0	0	0	2	0
669	44204	75	2	3	1	1	0	0	0	1	0	2	10	2	3	2	0	0	1	0	1	1	1	10
670	44204	75	2	4	1	1	1	0	1	0	0	2	0	2	4	2	0	0	1	1	0	1	3	0
671	44204	75	2	5	1	1	1	0	1	0	1	1	10	2	5	2	0	1	0	0	1	0	3	0
672	44204	75	2	6	1	1	0	0	0	0	0	3	-5	2	6	2	0	1	0	1	0	1	2	0
673	44204	75	2	7	1	0	0	1	0	0	0	1	0	2	7	2	1	0	0	1	0	1	3	10
674	44204	75	2	8	1	0	0	1	0	1	0	1	10	2	8	2	1	0	0	0	0	1	3	-5
675	44204	75	2	9	1	1	0	1	1	0	1	2	-5	2	9	2	0	0	1	0	1	0	3	-5
676	44235	76	2	1	1	1	0	0	0	0	1	2	0	2	1	2	0	1	0	0	0	1	1	-5
677	44235	76	2	2	1	0	0	0	1	0	1	1	-5	2	2	2	1	0	0	0	0	0	2	0
678	44235	76	2	3	1	1	0	0	0	1	0	2	10	2	3	2	0	0	1	0	1	1	1	10
679	44235	76	2	4	1	1	1	0	1	0	0	2	0	2	4	2	0	0	1	1	0	1	3	0
680	44235	76	2	5	1	1	1	0	1	0	1	1	10	2	5	2	0	1	0	0	1	0	3	0
681	44235	76	2	6	1	1	0	0	0	0	0	3	-5	2	6	2	0	1	0	1	0	1	2	0
682	44235	76	2	7	1	0	0	1	0	0	0	1	0	2	7	2	1	0	0	1	0	1	3	10
683	44235	76	2	8	1	0	0	1	0	1	0	1	10	2	8	2	1	0	0	0	0	1	3	-5
684	44235	76	2	9	1	1	0	1	1	0	1	2	-5	2	9	2	0	0	1	0	1	0	3	-5
685	44263	77	2	1	1	1	0	0	0	0	1	2	0	2	1	2	0	1	0	0	0	1	1	-5
686	44263	77	2	2	1	0	0	0	1	0	1	1	-5	2	2	2	1	0	0	0	0	0	2	0
687	44263	77	2	3	1	1	0	0	0	1	0	2	10	2	3	2	0	0	1	0	1	1	1	10
688	44263	77	2	4	1	1	1	0	1	0	0	2	0	2	4	2	0	0	1	1	0	1	3	0
689	44263	77	2	5	1	1	1	0	1	0	1	1	10	2	5	2	0	1	0	0	1	0	3	0
690	44263	77	2	6	1	1	0	0	0	0	0	3	-5	2	6	2	0	1	0	1	0	1	2	0
691	44263	77	2	7	1	0	0	1	0	0	0	1	0	2	7	2	1	0	0	1	0	1	3	10
692	44263	77	2	8	1	0	0	1	0	1	0	1	10	2	8	2	1	0	0	0	0	1	3	-5
693	44263	77	2	9	1	1	0	1	1	0	1	2	-5	2	9	2	0	0	1	0	1	0	3	-5
694	44294	78	2	1	1	1	0	0	0	0	1	2	0	2	1	2	0	1	0	0	0	1	1	-5
695	44294	78	2	2	1	0	0	0	1	0	1	1	-5	2	2	2	1	0	0	0	0	0	2	0
696	44294	78	2	3	1	1	0	0	0	1	0	2	10	2	3	2	0	0	1	0	1	1	1	10
697	44294	78	2	4	1	1	1	0	1	0	0	2	0	2	4	2	0	0	1	1	0	1	3	0
698	44294	78	2	5	1	0	1	0	1	0	1	1	10	2	5	2	1	1	0	0	1	0	3	0
699	44294	78	2	6	1	1	0	0	0	0	0	3	-5	2	6	2	0	1	0	1	0	1	2	0
700	44294	78	2	7	1	0	0	1	0	0	0	1	0	2	7	2	1	0	0	1	0	1	3	10
701	44294	78	2	8	1	0	0	1	0	1	0	1	10	2	8	2	1	0	0	0	0	1	3	-5
702	44294	78	2	9	1	1	0	1	1	0	1	2	-5	2	9	2	0	0	1	0	1	0	3	-5
703	44324	79	2	1	1	1	0	0	0	0	1	2	0	2	1	2	0	1	0	0	0	1	1	-5
704	44324	79	2	2	1	1	0	0	1	0	1	1	-5	2	2	2	0	0	0	0	0	0	2	0
705	44324	79	2	3	1	1	0	0	0	1	0	2	10	2	3	2	0	0	1	0	1	1	1	10
706	44324	79	2	4	1	1	1	0	1	0	0	2	0	2	4	2	0	0	1	1	0	1	3	0
707	44324	79	2	5	1	0	1	0	1	0	1	1	10	2	5	2	1	1	0	0	1	0	3	0
708	44324	79	2	6	1	1	0	0	0	0	0	3	-5	2	6	2	0	1	0	1	0	1	2	0
709	44324	79	2	7	1	0	0	1	0	0	0	1	0	2	7	2	1	0	0	1	0	1	3	10
710	44324	79	2	8	1	0	0	1	0	1	0	1	10	2	8	2	1	0	0	0	0	1	3	-5
711	44324	79	2	9	1	0	0	1	1	0	1	2	-5	2	9	2	1	0	1	0	1	0	3	-5
712	44385	80	2	1	1	1	0	0	0	0	1	2	0	2	1	2	0	1	0	0	0	1	1	-5
713	44385	80	2	2	1	1	0	0	1	0	1	1	-5	2	2	2	0	0	0	0	0	0	2	0
714	44385	80	2	3	1	1	0	0	0	1	0	2	10	2	3	2	0	0	1	0	1	1	1	10
715	44385	80	2	4	1	1	1	0	1	0	0	2	0	2	4	2	0	0	1	1	0	1	3	0
716	44385	80	2	5	1	1	1	0	1	0	1	1	10	2	5	2	0	1	0	0	1	0	3	0
717	44385	80	2	6	1	1	0	0	0	0	0	3	-5	2	6	2	0	1	0	1	0	1	2	0
718	44385	80	2	7	1	0	0	1	0	0	0	1	0	2	7	2	1	0	0	1	0	1	3	10
719	44385	80	2	8	1	0	0	1	0	1	0	1	10	2	8	2	1	0	0	0	0	1	3	-5
720	44385	80	2	9	1	1	0	1	1	0	1	2	-5	2	9	2	0	0	1	0	1	0	3	-5
721	44207	81	2	1	1	1	0	0	0	0	1	2	0	2	1	2	0	1	0	0	0	1	1	-5
722	44207	81	2	2	1	0	0	0	1	0	1	1	-5	2	2	2	1	0	0	0	0	0	2	0
723	44207	81	2	3	1	1	0	0	0	1	0	2	10	2	3	2	0	0	1	0	1	1	1	10
724	44207	81	2	4	1	1	1	0	1	0	0	2	0	2	4	2	0	0	1	1	0	1	3	0
725	44207	81	2	5	1	0	1	0	1	0	1	1	10	2	5	2	1	1	0	0	1	0	3	0
726	44207	81	2	6	1	1	0	0	0	0	0	3	-5	2	6	2	0	1	0	1	0	1	2	0
727	44207	81	2	7	1	0	0	1	0	0	0	1	0	2	7	2	1	0	0	1	0	1	3	10
728	44207	81	2	8	1	0	0	1	0	1	0	1	10	2	8	2	1	0	0	0	0	1	3	-5
729	44207	81	2	9	1	1	0	1	1	0	1	2	-5	2	9	2	0	0	1	0	1	0	3	-5
730	44266	82	2	1	1	1	0	0	0	0	1	2	0	2	1	2	0	1	0	0	0	1	1	-5
731	44266	82	2	2	1	0	0	0	1	0	1	1	-5	2	2	2	1	0	0	0	0	0	2	0
732	44266	82	2	3	1	1	0	0	0	1	0	2	10	2	3	2	0	0	1	0	1	1	1	10
733	44266	82	2	4	1	1	1	0	1	0	0	2	0	2	4	2	0	0	1	1	0	1	3	0
734	44266	82	2	5	1	0	1	0	1	0	1	1	10	2	5	2	1	1	0	0	1	0	3	0
735	44266	82	2	6	1	1	0	0	0	0	0	3	-5	2	6	2	0	1	0	1	0	1	2	0
736	44266	82	2	7	1	0	0	1	0	0	0	1	0	2	7	2	1	0	0	1	0	1	3	10
737	44266	82	2	8	1	0	0	1	0	1	0	1	10	2	8	2	1	0	0	0	0	1	3	-5
738	44266	82	2	9	1	1	0	1	1	0	1	2	-5	2	9	2	0	0	1	0	1	0	3	-5
739	44297	83	2	1	1	1	0	0	0	0	1	2	0	2	1	2	0	1	0	0	0	1	1	-5
740	44297	83	2	2	1	0	0	0	1	0	1	1	-5	2	2	2	1	0	0	0	0	0	2	0
741	44297	83	2	3	1	1	0	0	0	1	0	2	10	2	3	2	0	0	1	0	1	1	1	10
742	44297	83	2	4	1	0	1	0	1	0	0	2	0	2	4	2	1	0	1	1	0	1	3	0
743	44297	83	2	5	1	0	1	0	1	0	1	1	10	2	5	2	1	1	0	0	1	0	3	0
744	44297	83	2	6	1	1	0	0	0	0	0	3	-5	2	6	2	0	1	0	1	0	1	2	0
745	44297	83	2	7	1	0	0	1	0	0	0	1	0	2	7	2	1	0	0	1	0	1	3	10
746	44297	83	2	8	1	0	0	1	0	1	0	1	10	2	8	2	1	0	0	0	0	1	3	-5
747	44297	83	2	9	1	0	0	1	1	0	1	2	-5	2	9	2	1	0	1	0	1	0	3	-5
748	44327	84	2	1	1	0	0	0	0	0	1	2	0	2	1	2	1	1	0	0	0	1	1	-5
749	44327	84	2	2	1	0	0	0	1	0	1	1	-5	2	2	2	1	0	0	0	0	0	2	0
750	44327	84	2	3	1	0	0	0	0	1	0	2	10	2	3	2	1	0	1	0	1	1	1	10
751	44327	84	2	4	1	0	1	0	1	0	0	2	0	2	4	2	1	0	1	1	0	1	3	0
752	44327	84	2	5	1	1	1	0	1	0	1	1	10	2	5	2	0	1	0	0	1	0	3	0
753	44327	84	2	6	1	0	0	0	0	0	0	3	-5	2	6	2	1	1	0	1	0	1	2	0
754	44327	84	2	7	1	0	0	1	0	0	0	1	0	2	7	2	1	0	0	1	0	1	3	10
755	44327	84	2	8	1	0	0	1	0	1	0	1	10	2	8	2	1	0	0	0	0	1	3	-5
756	44327	84	2	9	1	0	0	1	1	0	1	2	-5	2	9	2	1	0	1	0	1	0	3	-5
757	44358	85	2	1	1	1	0	0	0	0	1	2	0	2	1	2	0	1	0	0	0	1	1	-5
758	44358	85	2	2	1	0	0	0	1	0	1	1	-5	2	2	2	1	0	0	0	0	0	2	0
759	44358	85	2	3	1	1	0	0	0	1	0	2	10	2	3	2	0	0	1	0	1	1	1	10
760	44358	85	2	4	1	1	1	0	1	0	0	2	0	2	4	2	0	0	1	1	0	1	3	0
761	44358	85	2	5	1	1	1	0	1	0	1	1	10	2	5	2	0	1	0	0	1	0	3	0
762	44358	85	2	6	1	1	0	0	0	0	0	3	-5	2	6	2	0	1	0	1	0	1	2	0
763	44358	85	2	7	1	0	0	1	0	0	0	1	0	2	7	2	1	0	0	1	0	1	3	10
764	44358	85	2	8	1	0	0	1	0	1	0	1	10	2	8	2	1	0	0	0	0	1	3	-5
765	44358	85	2	9	1	1	0	1	1	0	1	2	-5	2	9	2	0	0	1	0	1	0	3	-5
766	44388	86	2	1	1	1	0	0	0	0	1	2	0	2	1	2	0	1	0	0	0	1	1	-5
767	44388	86	2	2	1	0	0	0	1	0	1	1	-5	2	2	2	1	0	0	0	0	0	2	0
768	44388	86	2	3	1	1	0	0	0	1	0	2	10	2	3	2	0	0	1	0	1	1	1	10
769	44388	86	2	4	1	1	1	0	1	0	0	2	0	2	4	2	0	0	1	1	0	1	3	0
770	44388	86	2	5	1	0	1	0	1	0	1	1	10	2	5	2	1	1	0	0	1	0	3	0
771	44388	86	2	6	1	1	0	0	0	0	0	3	-5	2	6	2	0	1	0	1	0	1	2	0
772	44388	86	2	7	1	0	0	1	0	0	0	1	0	2	7	2	1	0	0	1	0	1	3	10
773	44388	86	2	8	1	0	0	1	0	1	0	1	10	2	8	2	1	0	0	0	0	1	3	-5
774	44388	86	2	9	1	0	0	1	1	0	1	2	-5	2	9	2	1	0	1	0	1	0	3	-5
775	44213	87	2	1	1	1	0	0	0	0	1	2	0	2	1	2	0	1	0	0	0	1	1	-5
776	44213	87	2	2	1	0	0	0	1	0	1	1	-5	2	2	2	1	0	0	0	0	0	2	0
777	44213	87	2	3	1	1	0	0	0	1	0	2	10	2	3	2	0	0	1	0	1	1	1	10
778	44213	87	2	4	1	1	1	0	1	0	0	2	0	2	4	2	0	0	1	1	0	1	3	0
779	44213	87	2	5	1	1	1	0	1	0	1	1	10	2	5	2	0	1	0	0	1	0	3	0
780	44213	87	2	6	1	1	0	0	0	0	0	3	-5	2	6	2	0	1	0	1	0	1	2	0
781	44213	87	2	7	1	0	0	1	0	0	0	1	0	2	7	2	1	0	0	1	0	1	3	10
782	44213	87	2	8	1	0	0	1	0	1	0	1	10	2	8	2	1	0	0	0	0	1	3	-5
783	44213	87	2	9	1	0	0	1	1	0	1	2	-5	2	9	2	1	0	1	0	1	0	3	-5
784	44244	88	2	1	1	1	0	0	0	0	1	2	0	2	1	2	0	1	0	0	0	1	1	-5
785	44244	88	2	2	1	0	0	0	1	0	1	1	-5	2	2	2	1	0	0	0	0	0	2	0
786	44244	88	2	3	1	1	0	0	0	1	0	2	10	2	3	2	0	0	1	0	1	1	1	10
787	44244	88	2	4	1	1	1	0	1	0	0	2	0	2	4	2	0	0	1	1	0	1	3	0
788	44244	88	2	5	1	0	1	0	1	0	1	1	10	2	5	2	1	1	0	0	1	0	3	0
789	44244	88	2	6	1	1	0	0	0	0	0	3	-5	2	6	2	0	1	0	1	0	1	2	0
790	44244	88	2	7	1	0	0	1	0	0	0	1	0	2	7	2	1	0	0	1	0	1	3	10
791	44244	88	2	8	1	0	0	1	0	1	0	1	10	2	8	2	1	0	0	0	0	1	3	-5
792	44244	88	2	9	1	0	0	1	1	0	1	2	-5	2	9	2	1	0	1	0	1	0	3	-5
793	44272	89	2	1	1	1	0	0	0	0	1	2	0	2	1	2	0	1	0	0	0	1	1	-5
794	44272	89	2	2	1	0	0	0	1	0	1	1	-5	2	2	2	1	0	0	0	0	0	2	0
795	44272	89	2	3	1	1	0	0	0	1	0	2	10	2	3	2	0	0	1	0	1	1	1	10
796	44272	89	2	4	1	1	1	0	1	0	0	2	0	2	4	2	0	0	1	1	0	1	3	0
797	44272	89	2	5	1	0	1	0	1	0	1	1	10	2	5	2	1	1	0	0	1	0	3	0
798	44272	89	2	6	1	1	0	0	0	0	0	3	-5	2	6	2	0	1	0	1	0	1	2	0
799	44272	89	2	7	1	0	0	1	0	0	0	1	0	2	7	2	1	0	0	1	0	1	3	10
800	44272	89	2	8	1	0	0	1	0	1	0	1	10	2	8	2	1	0	0	0	0	1	3	-5
801	44272	89	2	9	1	0	0	1	1	0	1	2	-5	2	9	2	1	0	1	0	1	0	3	-5
802	44303	90	2	1	1	1	0	0	0	0	1	2	0	2	1	2	0	1	0	0	0	1	1	-5
803	44303	90	2	2	1	0	0	0	1	0	1	1	-5	2	2	2	1	0	0	0	0	0	2	0
804	44303	90	2	3	1	1	0	0	0	1	0	2	10	2	3	2	0	0	1	0	1	1	1	10
805	44303	90	2	4	1	1	1	0	1	0	0	2	0	2	4	2	0	0	1	1	0	1	3	0
806	44303	90	2	5	1	0	1	0	1	0	1	1	10	2	5	2	1	1	0	0	1	0	3	0
807	44303	90	2	6	1	1	0	0	0	0	0	3	-5	2	6	2	0	1	0	1	0	1	2	0
808	44303	90	2	7	1	0	0	1	0	0	0	1	0	2	7	2	1	0	0	1	0	1	3	10
809	44303	90	2	8	1	0	0	1	0	1	0	1	10	2	8	2	1	0	0	0	0	1	3	-5
810	44303	90	2	9	1	1	0	1	1	0	1	2	-5	2	9	2	0	0	1	0	1	0	3	-5
811	44333	91	2	1	1	1	0	0	0	0	1	2	0	2	1	2	0	1	0	0	0	1	1	-5
812	44333	91	2	2	1	0	0	0	1	0	1	1	-5	2	2	2	1	0	0	0	0	0	2	0
813	44333	91	2	3	1	1	0	0	0	1	0	2	10	2	3	2	0	0	1	0	1	1	1	10
814	44333	91	2	4	1	1	1	0	1	0	0	2	0	2	4	2	0	0	1	1	0	1	3	0
815	44333	91	2	5	1	0	1	0	1	0	1	1	10	2	5	2	1	1	0	0	1	0	3	0
816	44333	91	2	6	1	1	0	0	0	0	0	3	-5	2	6	2	0	1	0	1	0	1	2	0
817	44333	91	2	7	1	0	0	1	0	0	0	1	0	2	7	2	1	0	0	1	0	1	3	10
818	44333	91	2	8	1	0	0	1	0	1	0	1	10	2	8	2	1	0	0	0	0	1	3	-5
819	44333	91	2	9	1	0	0	1	1	0	1	2	-5	2	9	2	1	0	1	0	1	0	3	-5
820	44364	92	2	1	1	1	0	0	0	0	1	2	0	2	1	2	0	1	0	0	0	1	1	-5
821	44364	92	2	2	1	0	0	0	1	0	1	1	-5	2	2	2	1	0	0	0	0	0	2	0
822	44364	92	2	3	1	1	0	0	0	1	0	2	10	2	3	2	0	0	1	0	1	1	1	10
823	44364	92	2	4	1	1	1	0	1	0	0	2	0	2	4	2	0	0	1	1	0	1	3	0
824	44364	92	2	5	1	0	1	0	1	0	1	1	10	2	5	2	1	1	0	0	1	0	3	0
825	44364	92	2	6	1	1	0	0	0	0	0	3	-5	2	6	2	0	1	0	1	0	1	2	0
826	44364	92	2	7	1	0	0	1	0	0	0	1	0	2	7	2	1	0	0	1	0	1	3	10
827	44364	92	2	8	1	0	0	1	0	1	0	1	10	2	8	2	1	0	0	0	0	1	3	-5
828	44364	92	2	9	1	0	0	1	1	0	1	2	-5	2	9	2	1	0	1	0	1	0	3	-5
829	44214	93	2	1	1	1	0	0	0	0	1	2	0	2	1	2	0	1	0	0	0	1	1	-5
830	44214	93	2	2	1	0	0	0	1	0	1	1	-5	2	2	2	1	0	0	0	0	0	2	0
831	44214	93	2	3	1	1	0	0	0	1	0	2	10	2	3	2	0	0	1	0	1	1	1	10
832	44214	93	2	4	1	1	1	0	1	0	0	2	0	2	4	2	0	0	1	1	0	1	3	0
833	44214	93	2	5	1	0	1	0	1	0	1	1	10	2	5	2	1	1	0	0	1	0	3	0
834	44214	93	2	6	1	1	0	0	0	0	0	3	-5	2	6	2	0	1	0	1	0	1	2	0
835	44214	93	2	7	1	0	0	1	0	0	0	1	0	2	7	2	1	0	0	1	0	1	3	10
836	44214	93	2	8	1	0	0	1	0	1	0	1	10	2	8	2	1	0	0	0	0	1	3	-5
837	44214	93	2	9	1	0	0	1	1	0	1	2	-5	2	9	2	1	0	1	0	1	0	3	-5
838	44245	94	2	1	1	1	0	0	0	0	1	2	0	2	1	2	0	1	0	0	0	1	1	-5
839	44245	94	2	2	1	0	0	0	1	0	1	1	-5	2	2	2	1	0	0	0	0	0	2	0
840	44245	94	2	3	1	1	0	0	0	1	0	2	10	2	3	2	0	0	1	0	1	1	1	10
841	44245	94	2	4	1	0	1	0	1	0	0	2	0	2	4	2	1	0	1	1	0	1	3	0
842	44245	94	2	5	1	1	1	0	1	0	1	1	10	2	5	2	0	1	0	0	1	0	3	0
843	44245	94	2	6	1	1	0	0	0	0	0	3	-5	2	6	2	0	1	0	1	0	1	2	0
844	44245	94	2	7	1	0	0	1	0	0	0	1	0	2	7	2	1	0	0	1	0	1	3	10
845	44245	94	2	8	1	0	0	1	0	1	0	1	10	2	8	2	1	0	0	0	0	1	3	-5
846	44245	94	2	9	1	1	0	1	1	0	1	2	-5	2	9	2	0	0	1	0	1	0	3	-5
847	44304	95	2	1	1	1	0	0	0	0	1	2	0	2	1	2	0	1	0	0	0	1	1	-5
848	44304	95	2	2	1	0	0	0	1	0	1	1	-5	2	2	2	1	0	0	0	0	0	2	0
849	44304	95	2	3	1	1	0	0	0	1	0	2	10	2	3	2	0	0	1	0	1	1	1	10
850	44304	95	2	4	1	1	1	0	1	0	0	2	0	2	4	2	0	0	1	1	0	1	3	0
851	44304	95	2	5	1	0	1	0	1	0	1	1	10	2	5	2	1	1	0	0	1	0	3	0
852	44304	95	2	6	1	1	0	0	0	0	0	3	-5	2	6	2	0	1	0	1	0	1	2	0
853	44304	95	2	7	1	0	0	1	0	0	0	1	0	2	7	2	1	0	0	1	0	1	3	10
854	44304	95	2	8	1	0	0	1	0	1	0	1	10	2	8	2	1	0	0	0	0	1	3	-5
855	44304	95	2	9	1	0	0	1	1	0	1	2	-5	2	9	2	1	0	1	0	1	0	3	-5
856	44334	96	2	1	1	1	0	0	0	0	1	2	0	2	1	2	0	1	0	0	0	1	1	-5
857	44334	96	2	2	1	0	0	0	1	0	1	1	-5	2	2	2	1	0	0	0	0	0	2	0
858	44334	96	2	3	1	1	0	0	0	1	0	2	10	2	3	2	0	0	1	0	1	1	1	10
859	44334	96	2	4	1	1	1	0	1	0	0	2	0	2	4	2	0	0	1	1	0	1	3	0
860	44334	96	2	5	1	0	1	0	1	0	1	1	10	2	5	2	1	1	0	0	1	0	3	0
861	44334	96	2	6	1	1	0	0	0	0	0	3	-5	2	6	2	0	1	0	1	0	1	2	0
862	44334	96	2	7	1	0	0	1	0	0	0	1	0	2	7	2	1	0	0	1	0	1	3	10
863	44334	96	2	8	1	0	0	1	0	1	0	1	10	2	8	2	1	0	0	0	0	1	3	-5
864	44334	96	2	9	1	1	0	1	1	0	1	2	-5	2	9	2	0	0	1	0	1	0	3	-5
865	44365	97	2	1	1	1	0	0	0	0	1	2	0	2	1	2	0	1	0	0	0	1	1	-5
866	44365	97	2	2	1	1	0	0	1	0	1	1	-5	2	2	2	0	0	0	0	0	0	2	0
867	44365	97	2	3	1	1	0	0	0	1	0	2	10	2	3	2	0	0	1	0	1	1	1	10
868	44365	97	2	4	1	1	1	0	1	0	0	2	0	2	4	2	0	0	1	1	0	1	3	0
869	44365	97	2	5	1	0	1	0	1	0	1	1	10	2	5	2	1	1	0	0	1	0	3	0
870	44365	97	2	6	1	1	0	0	0	0	0	3	-5	2	6	2	0	1	0	1	0	1	2	0
871	44365	97	2	7	1	0	0	1	0	0	0	1	0	2	7	2	1	0	0	1	0	1	3	10
872	44365	97	2	8	1	0	0	1	0	1	0	1	10	2	8	2	1	0	0	0	0	1	3	-5
873	44365	97	2	9	1	1	0	1	1	0	1	2	-5	2	9	2	0	0	1	0	1	0	3	-5
874	44395	98	2	1	1	1	0	0	0	0	1	2	0	2	1	2	0	1	0	0	0	1	1	-5
875	44395	98	2	2	1	0	0	0	1	0	1	1	-5	2	2	2	1	0	0	0	0	0	2	0
876	44395	98	2	3	1	0	0	0	0	1	0	2	10	2	3	2	1	0	1	0	1	1	1	10
877	44395	98	2	4	1	0	1	0	1	0	0	2	0	2	4	2	1	0	1	1	0	1	3	0
878	44395	98	2	5	1	0	1	0	1	0	1	1	10	2	5	2	1	1	0	0	1	0	3	0
879	44395	98	2	6	1	1	0	0	0	0	0	3	-5	2	6	2	0	1	0	1	0	1	2	0
880	44395	98	2	7	1	1	0	1	0	0	0	1	0	2	7	2	0	0	0	1	0	1	3	10
881	44395	98	2	8	1	0	0	1	0	1	0	1	10	2	8	2	1	0	0	0	0	1	3	-5
882	44395	98	2	9	1	1	0	1	1	0	1	2	-5	2	9	2	0	0	1	0	1	0	3	-5
883	44215	99	2	1	1	1	0	0	0	0	1	2	0	2	1	2	0	1	0	0	0	1	1	-5
884	44215	99	2	2	1	0	0	0	1	0	1	1	-5	2	2	2	1	0	0	0	0	0	2	0
885	44215	99	2	3	1	1	0	0	0	1	0	2	10	2	3	2	0	0	1	0	1	1	1	10
886	44215	99	2	4	1	1	1	0	1	0	0	2	0	2	4	2	0	0	1	1	0	1	3	0
887	44215	99	2	5	1	1	1	0	1	0	1	1	10	2	5	2	0	1	0	0	1	0	3	0
888	44215	99	2	6	1	1	0	0	0	0	0	3	-5	2	6	2	0	1	0	1	0	1	2	0
889	44215	99	2	7	1	1	0	1	0	0	0	1	0	2	7	2	0	0	0	1	0	1	3	10
890	44215	99	2	8	1	0	0	1	0	1	0	1	10	2	8	2	1	0	0	0	0	1	3	-5
891	44215	99	2	9	1	1	0	1	1	0	1	2	-5	2	9	2	0	0	1	0	1	0	3	-5
892	44246	100	2	1	1	1	0	0	0	0	1	2	0	2	1	2	0	1	0	0	0	1	1	-5
893	44246	100	2	2	1	0	0	0	1	0	1	1	-5	2	2	2	1	0	0	0	0	0	2	0
894	44246	100	2	3	1	1	0	0	0	1	0	2	10	2	3	2	0	0	1	0	1	1	1	10
895	44246	100	2	4	1	1	1	0	1	0	0	2	0	2	4	2	0	0	1	1	0	1	3	0
896	44246	100	2	5	1	1	1	0	1	0	1	1	10	2	5	2	0	1	0	0	1	0	3	0
897	44246	100	2	6	1	1	0	0	0	0	0	3	-5	2	6	2	0	1	0	1	0	1	2	0
898	44246	100	2	7	1	0	0	1	0	0	0	1	0	2	7	2	1	0	0	1	0	1	3	10
899	44246	100	2	8	1	0	0	1	0	1	0	1	10	2	8	2	1	0	0	0	0	1	3	-5
900	44246	100	2	9	1	0	0	1	1	0	1	2	-5	2	9	2	1	0	1	0	1	0	3	-5
901	44274	101	2	1	1	1	0	0	0	0	1	2	0	2	1	2	0	1	0	0	0	1	1	-5
902	44274	101	2	2	1	0	0	0	1	0	1	1	-5	2	2	2	1	0	0	0	0	0	2	0
903	44274	101	2	3	1	1	0	0	0	1	0	2	10	2	3	2	0	0	1	0	1	1	1	10
904	44274	101	2	4	1	1	1	0	1	0	0	2	0	2	4	2	0	0	1	1	0	1	3	0
905	44274	101	2	5	1	0	1	0	1	0	1	1	10	2	5	2	1	1	0	0	1	0	3	0
906	44274	101	2	6	1	1	0	0	0	0	0	3	-5	2	6	2	0	1	0	1	0	1	2	0
907	44274	101	2	7	1	0	0	1	0	0	0	1	0	2	7	2	1	0	0	1	0	1	3	10
908	44274	101	2	8	1	0	0	1	0	1	0	1	10	2	8	2	1	0	0	0	0	1	3	-5
909	44274	101	2	9	1	1	0	1	1	0	1	2	-5	2	9	2	0	0	1	0	1	0	3	-5
910	44305	102	2	1	1	1	0	0	0	0	1	2	0	2	1	2	0	1	0	0	0	1	1	-5
911	44305	102	2	2	1	1	0	0	1	0	1	1	-5	2	2	2	0	0	0	0	0	0	2	0
912	44305	102	2	3	1	1	0	0	0	1	0	2	10	2	3	2	0	0	1	0	1	1	1	10
913	44305	102	2	4	1	1	1	0	1	0	0	2	0	2	4	2	0	0	1	1	0	1	3	0
914	44305	102	2	5	1	1	1	0	1	0	1	1	10	2	5	2	0	1	0	0	1	0	3	0
915	44305	102	2	6	1	1	0	0	0	0	0	3	-5	2	6	2	0	1	0	1	0	1	2	0
916	44305	102	2	7	1	0	0	1	0	0	0	1	0	2	7	2	1	0	0	1	0	1	3	10
917	44305	102	2	8	1	0	0	1	0	1	0	1	10	2	8	2	1	0	0	0	0	1	3	-5
918	44305	102	2	9	1	1	0	1	1	0	1	2	-5	2	9	2	0	0	1	0	1	0	3	-5
919	44335	103	2	1	1	1	0	0	0	0	1	2	0	2	1	2	0	1	0	0	0	1	1	-5
920	44335	103	2	2	1	0	0	0	1	0	1	1	-5	2	2	2	1	0	0	0	0	0	2	0
921	44335	103	2	3	1	1	0	0	0	1	0	2	10	2	3	2	0	0	1	0	1	1	1	10
922	44335	103	2	4	1	1	1	0	1	0	0	2	0	2	4	2	0	0	1	1	0	1	3	0
923	44335	103	2	5	1	0	1	0	1	0	1	1	10	2	5	2	1	1	0	0	1	0	3	0
924	44335	103	2	6	1	1	0	0	0	0	0	3	-5	2	6	2	0	1	0	1	0	1	2	0
925	44335	103	2	7	1	0	0	1	0	0	0	1	0	2	7	2	1	0	0	1	0	1	3	10
926	44335	103	2	8	1	0	0	1	0	1	0	1	10	2	8	2	1	0	0	0	0	1	3	-5
927	44335	103	2	9	1	1	0	1	1	0	1	2	-5	2	9	2	0	0	1	0	1	0	3	-5
928	44216	104	2	1	1	1	0	0	0	0	1	2	0	2	1	2	0	1	0	0	0	1	1	-5
929	44216	104	2	2	1	0	0	0	1	0	1	1	-5	2	2	2	1	0	0	0	0	0	2	0
930	44216	104	2	3	1	1	0	0	0	1	0	2	10	2	3	2	0	0	1	0	1	1	1	10
931	44216	104	2	4	1	1	1	0	1	0	0	2	0	2	4	2	0	0	1	1	0	1	3	0
932	44216	104	2	5	1	1	1	0	1	0	1	1	10	2	5	2	0	1	0	0	1	0	3	0
933	44216	104	2	6	1	1	0	0	0	0	0	3	-5	2	6	2	0	1	0	1	0	1	2	0
934	44216	104	2	7	1	1	0	1	0	0	0	1	0	2	7	2	0	0	0	1	0	1	3	10
935	44216	104	2	8	1	0	0	1	0	1	0	1	10	2	8	2	1	0	0	0	0	1	3	-5
936	44216	104	2	9	1	1	0	1	1	0	1	2	-5	2	9	2	0	0	1	0	1	0	3	-5
937	44247	105	2	1	1	1	0	0	0	0	1	2	0	2	1	2	0	1	0	0	0	1	1	-5
938	44247	105	2	2	1	0	0	0	1	0	1	1	-5	2	2	2	1	0	0	0	0	0	2	0
939	44247	105	2	3	1	1	0	0	0	1	0	2	10	2	3	2	0	0	1	0	1	1	1	10
940	44247	105	2	4	1	1	1	0	1	0	0	2	0	2	4	2	0	0	1	1	0	1	3	0
941	44247	105	2	5	1	1	1	0	1	0	1	1	10	2	5	2	0	1	0	0	1	0	3	0
942	44247	105	2	6	1	1	0	0	0	0	0	3	-5	2	6	2	0	1	0	1	0	1	2	0
943	44247	105	2	7	1	1	0	1	0	0	0	1	0	2	7	2	0	0	0	1	0	1	3	10
944	44247	105	2	8	1	0	0	1	0	1	0	1	10	2	8	2	1	0	0	0	0	1	3	-5
945	44247	105	2	9	1	1	0	1	1	0	1	2	-5	2	9	2	0	0	1	0	1	0	3	-5
946	44275	106	2	1	1	1	0	0	0	0	1	2	0	2	1	2	0	1	0	0	0	1	1	-5
947	44275	106	2	2	1	0	0	0	1	0	1	1	-5	2	2	2	1	0	0	0	0	0	2	0
948	44275	106	2	3	1	1	0	0	0	1	0	2	10	2	3	2	0	0	1	0	1	1	1	10
949	44275	106	2	4	1	1	1	0	1	0	0	2	0	2	4	2	0	0	1	1	0	1	3	0
950	44275	106	2	5	1	0	1	0	1	0	1	1	10	2	5	2	1	1	0	0	1	0	3	0
951	44275	106	2	6	1	1	0	0	0	0	0	3	-5	2	6	2	0	1	0	1	0	1	2	0
952	44275	106	2	7	1	0	0	1	0	0	0	1	0	2	7	2	1	0	0	1	0	1	3	10
953	44275	106	2	8	1	0	0	1	0	1	0	1	10	2	8	2	1	0	0	0	0	1	3	-5
954	44275	106	2	9	1	1	0	1	1	0	1	2	-5	2	9	2	0	0	1	0	1	0	3	-5
955	44306	107	2	1	1	1	0	0	0	0	1	2	0	2	1	2	0	1	0	0	0	1	1	-5
956	44306	107	2	2	1	0	0	0	1	0	1	1	-5	2	2	2	1	0	0	0	0	0	2	0
957	44306	107	2	3	1	1	0	0	0	1	0	2	10	2	3	2	0	0	1	0	1	1	1	10
958	44306	107	2	4	1	1	1	0	1	0	0	2	0	2	4	2	0	0	1	1	0	1	3	0
959	44306	107	2	5	1	1	1	0	1	0	1	1	10	2	5	2	0	1	0	0	1	0	3	0
960	44306	107	2	6	1	1	0	0	0	0	0	3	-5	2	6	2	0	1	0	1	0	1	2	0
961	44306	107	2	7	1	0	0	1	0	0	0	1	0	2	7	2	1	0	0	1	0	1	3	10
962	44306	107	2	8	1	0	0	1	0	1	0	1	10	2	8	2	1	0	0	0	0	1	3	-5
963	44306	107	2	9	1	1	0	1	1	0	1	2	-5	2	9	2	0	0	1	0	1	0	3	-5
964	44336	108	2	1	1	0	0	0	0	0	1	2	0	2	1	2	1	1	0	0	0	1	1	-5
965	44336	108	2	2	1	0	0	0	1	0	1	1	-5	2	2	2	1	0	0	0	0	0	2	0
966	44336	108	2	3	1	1	0	0	0	1	0	2	10	2	3	2	0	0	1	0	1	1	1	10
967	44336	108	2	4	1	0	1	0	1	0	0	2	0	2	4	2	1	0	1	1	0	1	3	0
968	44336	108	2	5	1	0	1	0	1	0	1	1	10	2	5	2	1	1	0	0	1	0	3	0
969	44336	108	2	6	1	1	0	0	0	0	0	3	-5	2	6	2	0	1	0	1	0	1	2	0
970	44336	108	2	7	1	0	0	1	0	0	0	1	0	2	7	2	1	0	0	1	0	1	3	10
971	44336	108	2	8	1	0	0	1	0	1	0	1	10	2	8	2	1	0	0	0	0	1	3	-5
972	44336	108	2	9	1	0	0	1	1	0	1	2	-5	2	9	2	1	0	1	0	1	0	3	-5
973	44367	109	2	1	1	1	0	0	0	0	1	2	0	2	1	2	0	1	0	0	0	1	1	-5
974	44367	109	2	2	1	0	0	0	1	0	1	1	-5	2	2	2	1	0	0	0	0	0	2	0
975	44367	109	2	3	1	1	0	0	0	1	0	2	10	2	3	2	0	0	1	0	1	1	1	10
976	44367	109	2	4	1	1	1	0	1	0	0	2	0	2	4	2	0	0	1	1	0	1	3	0
977	44367	109	2	5	1	0	1	0	1	0	1	1	10	2	5	2	1	1	0	0	1	0	3	0
978	44367	109	2	6	1	1	0	0	0	0	0	3	-5	2	6	2	0	1	0	1	0	1	2	0
979	44367	109	2	7	1	0	0	1	0	0	0	1	0	2	7	2	1	0	0	1	0	1	3	10
980	44367	109	2	8	1	0	0	1	0	1	0	1	10	2	8	2	1	0	0	0	0	1	3	-5
981	44367	109	2	9	1	0	0	1	1	0	1	2	-5	2	9	2	1	0	1	0	1	0	3	-5
982	44397	110	2	1	1	1	0	0	0	0	1	2	0	2	1	2	0	1	0	0	0	1	1	-5
983	44397	110	2	2	1	0	0	0	1	0	1	1	-5	2	2	2	1	0	0	0	0	0	2	0
984	44397	110	2	3	1	1	0	0	0	1	0	2	10	2	3	2	0	0	1	0	1	1	1	10
985	44397	110	2	4	1	1	1	0	1	0	0	2	0	2	4	2	0	0	1	1	0	1	3	0
986	44397	110	2	5	1	1	1	0	1	0	1	1	10	2	5	2	0	1	0	0	1	0	3	0
987	44397	110	2	6	1	1	0	0	0	0	0	3	-5	2	6	2	0	1	0	1	0	1	2	0
988	44397	110	2	7	1	1	0	1	0	0	0	1	0	2	7	2	0	0	0	1	0	1	3	10
989	44397	110	2	8	1	0	0	1	0	1	0	1	10	2	8	2	1	0	0	0	0	1	3	-5
990	44397	110	2	9	1	1	0	1	1	0	1	2	-5	2	9	2	0	0	1	0	1	0	3	-5
