# Supplementary material for: Patient and retina specialists’ preferences in neovascular age-related macular degeneration treatment. A discrete choice experiment
Source: PLoS One. 2021 Dec 31;16(12):e0261955. doi: 10.1371/journal.pone.0261955 (PMC8719669; doi:10.1371/journal.pone.0261955)
Supplement: S1 Dataset — (ZIP) [file pone.0261955.s003.zip › M-DataSet-PatientDescrip.csv]

Observation	Code	Data visit	Age	Gender	Data basal	Data DMAE	Data AVEGF	Years DMAE	Years treatment	Years AVEGF	Dose basal	Inyection criterion
1	00-01	14/02/2019	82	Mujer	17/11/2016	16/11/2016	17/11/2016	2,25	2,24	2,24	Sí	Otros criterios
2	00-02	14/02/2019	86	Hombre	17/11/2016	15/11/2016	17/11/2016	2,25	2,24	2,24	Sí	Otros criterios
3	00-03	14/02/2019	82	Mujer	17/11/2016	09/11/2016	17/11/2016	2,27	2,24	2,24	Sí	Otros criterios
4	00-04	20/02/2019	74	Mujer	07/12/2016	30/11/2016	07/12/2016	2,22	2,21	2,21	Sí	Otros criterios
5	00-05	20/02/2019	89	Mujer	15/12/2016	23/11/2016	15/12/2016	2,24	2,18	2,18	Sí	Otros criterios
6	00-06	20/02/2019	74	Hombre	11/01/2017	11/01/2017	12/01/2017	2,11	2,11	2,11	Sí	Otros criterios
7	44198	14/03/2019	81	Mujer	16/02/2017	02/02/2017	16/02/2017	2,11	2,07	2,07	Sí	PRN
8	44229	14/03/2019	87	Mujer	21/03/2017	14/02/2017	21/03/2017	2,08	1,98	1,98	Sí	T&E
12	44289	18/02/2019	78	Mujer	23/01/2017	23/01/2017	23/01/2017	2,07	2,07	2,07	Sí	T&E
16	44411	28/03/2019	84	Hombre	16/02/2017	05/02/2017	16/02/2017	2,14	2,11	2,11	Sí	PRN
17	44200	15/03/2019	67	Mujer	18/01/2017	18/01/2017	27/01/2017	2,15	2,15	2,13	Sí	PRN
18	44231	15/03/2019	73	Hombre	16/12/2016	27/10/2016	16/12/2016	2,38	2,24	2,24	Sí	PRN
22	44232	30/11/2018	74	Mujer	22/11/2016	22/11/2016	22/11/2016	2,02	2,02	2,02	Sí	T&E
23	44260	03/12/2018	85	Mujer	28/11/2016	28/11/2016	28/11/2016	2,01	2,01	2,01	Sí	T&E
26	44352	25/01/2019	84	Mujer	24/02/2017	24/02/2017	24/02/2017	1,92	1,92	1,92	Sí	T&E
27	44382	08/02/2019	75	Mujer	08/02/2017	27/01/2017	08/02/2017	2,03	2	2	Sí	PRN
28	44413	13/02/2019	88	Mujer	24/02/2017	24/02/2017	24/02/2017	1,97	1,97	1,97	Sí	T&E
29	44444	20/02/2019	89	Mujer	09/02/2017	09/02/2017	09/02/2017	2,03	2,03	2,03	Sí	T&E
30	44474	20/02/2019	80	Hombre	09/02/2017	09/02/2017	09/02/2017	2,03	2,03	2,03	Sí	T&E
31	44505	21/02/2019	78	Mujer	02/02/2017	02/02/2017	02/02/2017	2,05	2,05	2,05	Sí	T&E
32	44202	15/02/2019	73	Hombre	22/11/2016	22/11/2016	24/11/2016	2,23	2,23	2,23	Sí	T&E
33	44233	25/02/2019	91	Hombre	22/11/2016	22/11/2016	01/12/2016	2,26	2,26	2,24	Sí	T&E
35	44234	20/02/2019	74	Hombre	12/12/2016	12/12/2016	20/12/2016	2,19	2,19	2,17	Sí	PRN
37	44293	25/02/2019	65	Hombre	16/01/2017	16/01/2017	24/01/2017	2,11	2,11	2,09	No	PRN
39	44354	25/02/2019	68	Mujer	09/12/2016	09/12/2016	15/12/2016	2,21	2,21	2,2	No	PRN
40	44384	22/03/2019	76	Hombre	14/03/2017	14/03/2017	21/03/2017	2,02	2,02	2	No	PRN
41	44415	22/03/2019	79	Hombre	24/03/2017	24/03/2017	30/03/2017	1,99	1,99	1,98	No	PRN
42	44204	15/02/2019	76	Hombre	15/12/2016	09/03/2015	15/12/2016	3,94	2,17	2,17	Sí	T&E
43	44235	19/02/2019	74	Hombre	22/11/2016	16/11/2016	22/11/2016	2,26	2,24	2,24	Sí	T&E
44	44263	21/02/2019	70	Mujer	20/12/2016	20/12/2016	20/12/2016	2,17	2,17	2,17	Sí	T&E
45	44294	21/01/2019	79	Mujer	15/12/2016	15/12/2016	15/12/2016	2,1	2,1	2,1	Sí	T&E
46	44324	21/02/2019	76	Mujer	22/12/2016	22/12/2016	22/12/2016	2,17	2,17	2,17	Sí	T&E
48	44385	14/03/2019	91	Mujer	12/01/2017	09/01/2017	12/01/2017	2,18	2,17	2,17	Sí	T&E
49	44205	06/02/2019	92	Mujer	07/12/2016	07/12/2016	07/12/2016	2,17	2,17	2,17	No	PRN
50	44236	12/02/2019	68	Hombre	28/11/2016	27/10/2016	28/11/2016	2,3	2,21	2,21	Sí	T&E
52	44295	14/02/2019	78	Mujer	09/01/2017	04/01/2017	09/01/2017	2,11	2,1	2,1	Sí	T&E
53	44325	14/02/2019	90	Hombre	10/01/2017	10/01/2017	10/01/2017	2,1	2,1	2,1	Sí	T&E
54	44356	13/02/2019	65	Mujer	31/01/2017	18/01/2017	31/01/2017	2,07	2,04	2,04	Sí	T&E
55	44386	19/02/2019	61	Hombre	21/11/2016	31/10/2016	21/11/2016	2,3	2,25	2,25	Sí	T&E
56	44417	21/02/2019	82	Mujer	31/01/2017	31/01/2017	31/01/2017	2,06	2,06	2,06	No	PRN
58	44478	28/02/2019	68	Hombre	07/02/2017	07/02/2017	07/02/2017	2,06	2,06	2,06	Sí	T&E
59	44509	21/03/2019	80	Mujer	08/02/2017	08/02/2017	08/02/2017	2,11	2,11	2,11	Sí	T&E
60	44206	13/02/2019	82	Mujer	29/11/2016	29/11/2016	12/12/2016	2,21	2,21	2,17	Sí	PRN
61	44237	15/02/2019	83	Mujer	30/01/2017	30/01/2017	17/02/2017	2,04	2,04	1,99	Sí	PRN
63	44296	18/02/2019	84	Mujer	07/02/2017	07/02/2017	17/02/2017	2,03	2,03	2	Sí	PRN
64	44326	11/03/2019	86	Mujer	15/11/2016	15/11/2016	12/12/2016	2,32	2,32	2,24	Sí	PRN
65	44357	25/03/2019	76	Hombre	13/03/2017	13/03/2017	20/03/2017	2,03	2,03	2,01	Sí	PRN
66	44387	27/03/2019	86	Mujer	17/03/2017	13/02/2017	03/04/2017	2,12	2,03	1,98	No	PRN
67	44207	14/02/2019	85	Mujer	16/11/2016	16/11/2016	16/11/2016	2,25	2,25	2,25	Sí	T&E
69	44266	14/02/2019	86	Mujer	21/11/2016	21/11/2016	21/11/2016	2,23	2,23	2,23	Sí	T&E
70	44297	26/02/2019	88	Hombre	12/01/2017	12/01/2017	25/01/2017	2,12	2,12	2,09	Sí	T&E
71	44327	26/02/2019	95	Mujer	17/01/2017	17/01/2017	17/01/2017	2,11	2,11	2,11	Sí	T&E
72	44358	27/02/2019	79	Mujer	23/12/2016	23/12/2016	28/12/2016	2,18	2,18	2,17	Sí	T&E
73	44388	01/03/2019	82	Hombre	14/12/2016	14/12/2016	14/12/2016	2,21	2,21	2,21	Sí	T&E
74	44208	21/02/2019	72	Hombre	02/12/2016	02/12/2016	14/12/2016	2,22	2,22	2,19	Sí	PRN
75	44239	27/02/2019	87	Mujer	23/11/2016	23/11/2016	07/12/2016	2,26	2,26	2,22	Sí	PRN
78	44328	21/02/2019	79	Mujer	13/02/2017	13/02/2017	27/02/2017	2,02	2,02	1,98	Sí	PRN
79	44359	22/02/2019	78	Mujer	18/01/2017	18/01/2017	22/02/2017	2,1	2,1	2	Sí	PRN
80	44389	26/02/2019	74	Hombre	05/12/2016	05/12/2016	30/12/2016	2,23	2,23	2,16	Sí	PRN
82	44451	27/02/2019	80	Mujer	14/12/2016	14/12/2016	22/12/2016	2,21	2,21	2,18	Sí	PRN
83	44481	21/02/2019	85	Mujer	10/01/2017	10/01/2017	23/01/2017	2,12	2,12	2,08	Sí	PRN
84	44512	28/02/2019	78	Mujer	19/01/2017	19/01/2017	24/01/2017	2,11	2,11	2,1	Sí	PRN
85	44209	22/01/2019	86	Mujer	23/11/2016	25/10/2016	23/11/2016	2,24	2,16	2,16	Sí	T&E
86	44240	15/02/2019	89	Mujer	21/02/2017	21/02/2017	27/02/2017	1,98	1,98	1,97	Sí	T&E
88	44299	31/01/2019	70	Hombre	29/11/2016	29/11/2016	05/12/2016	2,17	2,17	2,16	Sí	PRN
89	44329	01/02/2019	86	Mujer	25/11/2016	28/09/2016	25/11/2016	2,35	2,19	2,19	Sí	T&E
90	44360	13/02/2019	75	Hombre	16/11/2016	11/10/2016	16/11/2016	2,34	2,24	2,24	Sí	T&E
92	44421	18/02/2019	74	Mujer	21/02/2017	21/02/2017	22/02/2017	1,99	1,99	1,99	Sí	T&E
93	44452	19/02/2019	80	Mujer	30/11/2016	30/11/2016	14/12/2016	2,22	2,22	2,18	Sí	T&E
95	44513	22/02/2019	87	Mujer	24/11/2016	24/11/2016	25/11/2016	2,25	2,25	2,24	Sí	T&E
96	44543	26/02/2019	83	Mujer	23/01/2017	15/12/2016	01/02/2017	2,2	2,09	2,07	Sí	PRN
97	13-13	22/01/2019	87	Hombre	30/11/2016	30/11/2016	12/12/2016	2,15	2,15	2,11	Sí	PRN
98	13-14	20/02/2019	71	Hombre	09/11/2016	09/11/2016	05/12/2016	2,28	2,28	2,21	Sí	T&E
99	13-15	28/03/2019	77	Mujer	19/01/2017	19/01/2017	20/02/2017	2,19	2,19	2,1	Sí	T&E
101	44211	10/12/2018	82	Hombre	20/11/2016	19/10/2016	20/11/2016	2,14	2,05	2,05	Sí	T&E
102	44242	21/12/2018	73	Hombre	17/01/2017	17/01/2017	17/01/2017	1,93	1,93	1,93	Sí	T&E
103	44270	11/01/2019	73	Hombre	30/01/2017	19/01/2017	30/01/2017	1,98	1,95	1,95	Sí	T&E
104	44301	13/02/2019	84	Hombre	03/02/2017	03/02/2017	08/02/2017	2,03	2,03	2,01	Sí	T&E
107	44392	26/02/2019	84	Hombre	19/01/2017	17/01/2017	19/01/2017	2,11	2,1	2,1	Sí	PRN
108	44212	08/02/2019	89	Mujer	17/11/2016	11/11/2016	17/11/2016	2,24	2,23	2,23	Sí	PRN
109	44243	08/02/2019	67	Mujer	22/12/2016	09/11/2016	22/12/2016	2,25	2,13	2,13	Sí	T&E
110	44271	08/02/2019	69	Mujer	20/01/2017	08/11/2013	20/01/2017	5,25	2,05	2,05	Sí	T&E
112	44332	18/02/2019	75	Hombre	20/12/2016	28/11/2016	20/12/2016	2,22	2,16	2,16	Sí	PRN
113	44363	21/02/2019	91	Mujer	12/01/2017	12/01/2017	12/01/2017	2,11	2,11	2,11	No	PRN
114	44393	26/02/2019	69	Mujer	19/12/2016	19/12/2016	19/12/2016	2,19	2,19	2,19	Sí	PRN
115	44213	18/02/2019	74	Hombre	30/01/2017	30/01/2017	30/01/2017	2,05	2,05	2,05	Sí	PRN
116	44244	20/02/2019	81	Hombre	25/01/2017	25/01/2017	20/02/2017	2,07	2,07	2	Sí	PRN
117	44272	25/02/2019	70	Hombre	18/11/2016	18/11/2016	16/01/2017	2,27	2,27	2,11	Sí	Otros criterios
118	44303	22/02/2019	78	Hombre	08/02/2017	08/02/2017	08/02/2017	2,04	2,04	2,04	Sí	PRN
119	44333	11/03/2019	65	Mujer	08/02/2017	08/02/2017	13/03/2017	2,08	2,08	1,99	Sí	PRN
120	44364	25/03/2019	64	Hombre	03/04/2017	30/03/2017	03/04/2017	1,99	1,98	1,98	Sí	PRN
121	44214	13/02/2019	88	Hombre	17/11/2016	17/11/2016	13/12/2016	2,24	2,24	2,17	Sí	PRN
122	44245	14/02/2019	68	Mujer	13/01/2017	13/01/2017	25/01/2017	2,09	2,09	2,05	Sí	PRN
124	44304	18/02/2019	75	Hombre	16/12/2016	16/12/2016	06/02/2017	2,18	2,18	2,03	Sí	T&E
125	44334	18/02/2019	79	Mujer	18/11/2016	18/11/2016	30/11/2016	2,25	2,25	2,22	Sí	T&E
126	44365	20/02/2019	77	Hombre	01/12/2016	01/12/2016	13/12/2016	2,22	2,22	2,19	Sí	T&E
127	44395	25/02/2019	73	Hombre	10/01/2017	10/01/2017	24/01/2017	2,13	2,13	2,09	Sí	T&E
128	44215	22/02/2019	77	Hombre	16/11/2016	16/11/2016	15/12/2016	2,27	2,27	2,19	Sí	Pauta fija
129	44246	26/02/2019	82	Mujer	23/01/2017	23/01/2017	26/01/2017	2,09	2,09	2,08	Sí	Pauta fija
130	44274	25/02/2019	79	Hombre	24/11/2016	24/11/2016	01/12/2016	2,25	2,25	2,24	Sí	Pauta fija
131	44305	04/03/2019	73	Mujer	25/01/2017	25/01/2017	03/02/2017	2,1	2,1	2,08	Sí	Pauta fija
132	44335	26/02/2019	86	Mujer	22/02/2017	22/02/2017	02/03/2017	2,01	2,01	1,99	Sí	Pauta fija
133	44216	27/02/2019	78	Hombre	12/01/2017	12/01/2017	19/01/2017	2,13	2,13	2,11	Sí	PRN
134	44247	27/02/2019	93	Mujer	30/01/2017	30/01/2016	30/01/2017	3,08	2,08	2,08	Sí	PRN
135	44275	01/03/2019	86	Mujer	15/12/2016	15/12/2016	23/12/2016	2,21	2,21	2,19	Sí	PRN
136	44306	08/03/2019	76	Hombre	08/02/2017	06/08/2010	15/02/2017	8,59	2,08	2,06	No	PRN
137	44336	13/03/2019	82	Hombre	23/01/2017	23/01/2017	02/02/2017	2,13	2,13	2,11	Sí	PRN
138	44367	13/03/2019	83	Mujer	05/01/2017	26/10/2016	16/01/2017	2,38	2,18	2,15	Sí	PRN
139	44397	14/03/2019	81	Mujer	20/01/2017	17/01/2017	24/02/2017	2,15	2,15	2,05	Sí	PRN
142	44276	06/03/2019	67	Hombre	07/12/2016	30/11/2016	30/01/2017	2,26	2,24	2,1	Sí	PRN
